# Supplementary material for: Exploring lncRNAs associated with human pancreatic islet cell death induced by transfer of adoptive lymphocytes in a humanized mouse model
Source: Front Endocrinol (Lausanne). 2023 Nov 1;14:1244688. doi: 10.3389/fendo.2023.1244688 (PMC10646418; doi:10.3389/fendo.2023.1244688)
Supplement: Data Sheet 2 — Additional results. [file DataSheet_2.xlsx]

## Sheet: Diff_Gene_Expr_post screened
Serial1	test_id	gene_id	gene	Gene Symbol	locus	Islet	ADTg	CTLg	Islet	ADTg	CTLg	CTLg/Islet	ADTg/Islet	ADTg/CTLg	Data which has equal or more than 1.5 fold change and/or statistically significant in at least one comparison
4965	TCONS_00014094	XLOC_003149	ENST00000366987	ATF3	1:212738675-212794119	23473	101151	101151	6.73293	3.47348	8.45496e-05	-17.2719	-0.953115	15.3262
41344	TCONS_00086723	XLOC_025817	ENST00000565539	GPR56	16:57644563-57698944	14369	99842	99842	9.89258	5.99542	0.000360684	#NAME?	-0.731305	14.0208
97077	TCONS_00200527	XLOC_059306	ENST00000433415	BTF3P10	6:150298606-150300241	14380	99806	99806	5.53513	5.99146	0.000374367	-14.8432	0.109667	13.9662
18977	TCONS_00040400	XLOC_012434	ENST00000528571	TPP1	11:6633999-6640995	7841	98964	98964	7.51595	11.0948	0.000797363	#NAME?	0.554008	13.7643
52759	TCONS_00106076	XLOC_031006	ENST00000403172	PYCR1	17:79890259-79905501	30968	100347	100347	8.93308	2.45002	0.000215907	-17.1972	-1.86319	13.4701
87514	TCONS_00178386	XLOC_052027	ENST00000382333	FGFBP1	4:15937191-15940363	63298	101350	101350	10.494	0.656003	6.61628e-05	-18.2616	-3.99381	13.2754
43270	TCONS_00089317	XLOC_026634	ENST00000564882	PARN	16:14529557-14726585	29605	100031	100031	6.91932	2.60065	0.000301388	#NAME?	-1.41976	13.075
79247	TCONS_00163704	XLOC_046576	ENST00000491093	KCTD6	3:58477840-58488087	6776	98270	98270	10.9742	12.9396	0.00153803	-13.8013	0.235237	13.0384
114707	TCONS_00256398	XLOC_077679	ENST00000498425	EBP	X:48379545-48387104	17639	99279	99279	9.82274	4.81784	0.00060365	-14.9867	-1.0359	12.9624
53193	TCONS_00108265	XLOC_031247	ENST00000589446	SEH1L	18:12947131-12991172	20138	99074	99074	6.96504	4.1535	0.000722003	-15.1303	-0.754466	12.49
97844	TCONS_00201562	XLOC_060153	ENST00000445853	FLOT1	6:30695485-30710510	9849	98236	98236	8.21939	8.80496	0.00158494	#NAME?	0.0954824	12.4397
55727	TCONS_00115396	XLOC_032857	ENST00000301455	ANGPTL4	19:8130285-8553998	10515	97938	97938	6.12387	8.25654	0.00210771	-12.3627	0.425238	11.9356
109950	TCONS_00225564	XLOC_068370	ENST00000529516	EEF1D	8:144655659-144682485	12439	98020	98020	13.0437	6.94587	0.00194966	#NAME?	-0.915408	11.7987
77326	TCONS_00156430	XLOC_045663	ENST00000381633	DDX17	22:38864066-38903665	9056	97555	97555	16.7287	9.56703	0.00317922	-13.6603	-0.804662	11.5552
109469	TCONS_00224897	XLOC_068055	ENST00000522352	EIF3E	8:109213444-109447562	8205	97146	97146	7.17503	10.5585	0.00496013	-11.5119	0.560842	11.0557
59991	TCONS_00120979	XLOC_034558	ENST00000592054	DNMT1	19:10244020-10341962	22548	98104	98104	6.59061	3.63686	0.00180437	-12.6232	-0.863572	10.977
1978	TCONS_00010177	XLOC_001129	ENST00000430330	SCP2	1:53392900-53517375	32317	98492	98492	7.36909	2.3055	0.00122594	-13.456	-1.68473	10.877
67197	TCONS_00137430	XLOC_038566	ENST00000409332	UBE2F	2:238875468-239008054	74624	100318	100318	7.78357	0.387239	0.000222773	-15.955	-4.3453	10.7634
98899	TCONS_00202978	XLOC_060755	ENST00000518309	SNAP91	6:84262598-84419410	46323	99006	99006	5.0624	1.2985	0.000765736	-14.1045	-1.9599	10.7277
116648	TCONS_00259014	XLOC_079276	ENST00000427052	HUWE1	X:53559056-53713673	11244	97201	97201	6.8905	7.70587	0.00471212	-11.4372	0.154051	10.6754
106237	TCONS_00220520	XLOC_065649	ENST00000523515	BNIP3L	8:26236774-26371608	6862	96705	96705	5.68877	12.8037	0.00807691	-10.4595	1.16321	10.6305
46245	TCONS_00097437	XLOC_028123	ENST00000496046	MAP2K3	17:21187983-21218552	30694	98076	98076	7.69081	2.4797	0.00185265	-13.2383	-1.63077	10.3864
21819	TCONS_00044192	XLOC_013908	ENST00000529972	HYOU1	11:118914898-118927913	5706	96317	96317	24.0252	15.7158	0.0118433	-12.0068	-0.614628	10.3739
70579	TCONS_00142101	XLOC_041082	ENST00000439791	MREG	2:216809212-216967506	37993	98316	98316	8.93227	1.81742	0.00146783	-13.5964	-2.30585	10.274
35314	TCONS_00075376	XLOC_022623	ENST00000300175	SCG5	15:32898618-32989299	3052	92918	92918	7.84547	35.5225	0.0522959	-8.18919	2.1674	9.40782
40877	TCONS_00086061	XLOC_025480	ENST00000566320	FBXL19	16:30930639-30967832	9093	96095	96095	6.53584	9.536	0.0144225	-9.11108	0.541809	9.36892
39364	TCONS_00084048	XLOC_024895	ENST00000417493	SNRNP25	16:96406-107669	81167	99722	99722	5.54037	0.26261	0.000400303	#NAME?	-4.40995	9.35761
112566	TCONS_00232392	XLOC_070424	ENST00000421919	DCTN3	9:34613547-34620515	38013	97659	97659	6.15609	1.81587	0.00286724	-12.0633	-1.75884	9.30678
49002	TCONS_00101049	XLOC_029384	ENST00000573667	ABR	17:894693-1170453	27565	97237	97237	6.20932	2.85479	0.00451689	-11.2375	-1.12691	9.30384
52650	TCONS_00105930	XLOC_030988	ENST00000331925	ACTG1	17:79476996-79494802	4497	94432	94432	49.6871	21.0592	0.0344642	-11.4997	-1.2488	9.25514
96003	TCONS_00199048	XLOC_058274	ENST00000394142	CNPY3	6:42895567-42907025	29324	97268	97268	10.7401	2.63358	0.00437902	-12.3024	-2.04129	9.2322
58299	TCONS_00118774	XLOC_033852	ENST00000599167	RPS11	19:49999621-50002946	16960	96661	96661	8.23719	5.02283	0.00844725	#NAME?	-0.714536	9.2158
54516	TCONS_00110080	XLOC_032258	ENST00000596867	SYT4	18:40847842-40857615	21059	96827	96827	13.9142	3.94873	0.00701427	-12.1921	-1.82567	9.13688
106772	TCONS_00221235	XLOC_066018	ENST00000260130	SDCBP	8:59465482-59495419	13450	96182	96182	5.36432	6.40951	0.0134535	-9.63891	0.267091	8.89609
24247	TCONS_00051689	XLOC_015145	ENST00000456847	CPSF6	12:69633316-69668138	31013	97082	97082	7.14665	2.44255	0.00530133	-11.4177	-1.54228	8.84782
80515	TCONS_00165382	XLOC_047552	ENST00000473702	TIPARP	3:156389590-156424559	13690	96163	96163	10.4771	6.30195	0.0137128	-10.4939	-0.736806	8.84414
57863	TCONS_00118171	XLOC_033693	ENST00000187830	PVR	19:45041044-45222033	60053	97983	97983	6.70581	0.747588	0.00203448	-12.7781	-3.17098	8.52144
76333	TCONS_00154992	XLOC_045146	ENST00000403427	CRELD2	22:50293876-50321188	55061	97788	97788	5.25766	0.916205	0.00250611	-12.1085	-2.52482	8.51407
22542	TCONS_00049383	XLOC_014256	ENST00000542848	PTPN6	12:7055630-7070479	50905	97377	97377	5.84214	1.0846	0.0038974	-11.098	-2.42333	8.12044
6982	TCONS_00016694	XLOC_004402	ENST00000372818	TRIT1	1:40306722-40349183	62007	97662	97662	5.70773	0.689249	0.00285967	-12.0722	-3.05383	7.91303
12269	TCONS_00027270	XLOC_008319	ENST00000603742	NOLC1	10:103911932-103923627	5626	90253	90253	16.8679	15.9981	0.0827581	-8.4855	-0.0830574	7.59479
23248	TCONS_00050363	XLOC_014722	ENST00000547682	TMEM106C	12:48357351-48362661	54331	97142	97142	9.61522	0.944791	0.00497323	-11.7708	-3.34056	7.56967
48305	TCONS_00100122	XLOC_029150	ENST00000581993	MRPS7	17:73232693-73267308	6571	90899	90899	9.27901	13.3844	0.0754937	-7.8513	0.522654	7.46998
25336	TCONS_00053140	XLOC_015782	ENST00000426960	ARL6IP4	12:123405497-123467461	32892	95976	95976	9.57379	2.24516	0.0158477	-10.2812	-2.08639	7.1464
56547	TCONS_00116485	XLOC_033161	ENST00000539106	KXD1	19:18668571-18680197	14408	93526	93526	7.82139	5.97815	0.0458477	-8.19025	-0.379879	7.02671
15249	TCONS_00035466	XLOC_010476	ENST00000525981	RPL27A	11:8703957-8932498	1589	55660	55660	91.0349	96.218	0.76912	-7.37472	0.0789798	6.96695
49569	TCONS_00101800	XLOC_029582	ENST00000579065	PER1	17:8043789-8068086	9563	91120	91120	8.07056	9.07946	0.0726196	-6.79478	0.165194	6.9661
71123	TCONS_00142833	XLOC_041422	ENST00000434791	MTERFD2	2:241938254-242041747	88327	98562	98562	7.54735	0.131447	0.00115286	#NAME?	-5.83448	6.83313
92151	TCONS_00189083	XLOC_055356	ENST00000358344	HNRNPAB	5:177631507-177659823	8933	89656	89656	11.8314	9.70975	0.0898982	-7.84176	-0.272355	6.755
15310	TCONS_00035539	XLOC_010502	ENST00000528655	ADM	11:10315851-10328944	81153	97771	97771	7.3458	0.262796	0.00254149	-12.5325	-4.79927	6.69213
74976	TCONS_00151277	XLOC_044319	ENST00000479153	SUMO3	21:46225531-46238694	36312	95592	95592	15.8052	1.94585	0.0205993	-10.6068	-3.04808	6.56166
37188	TCONS_00077830	XLOC_023657	ENST00000346623	ALDH1A3	15:101389765-101626271	32835	95309	95309	7.71724	2.24992	0.0241077	-8.36024	-1.78371	6.54423
113122	TCONS_00233144	XLOC_070987	ENST00000423591	FAM120AOS	9:96208775-96328397	39953	95456	95456	11.1069	1.67887	0.0221426	-9.69306	-2.73481	6.24452
38799	TCONS_00079972	XLOC_024535	ENST00000424443	TSPAN3	15:77336021-77376326	6824	82959	82959	14.0989	12.8681	0.172245	-6.41609	-0.133914	6.2232
108872	TCONS_00224085	XLOC_067642	ENST00000406023	RP11-152C15.1	8:71016027-71016414	20175	92295	92295	16.0623	4.14481	0.0594287	-9.14086	-1.81553	6.124
81448	TCONS_00166678	XLOC_048130	ENST00000397102	SEC13	3:10289706-10362862	20032	91881	91881	9.53637	4.18041	0.0639266	-7.21883	-1.1944	6.03108
67443	TCONS_00137790	XLOC_038671	ENST00000465809	PXDN	2:1635658-1748624	33371	94490	94490	5.46417	2.19781	0.033801	-7.64888	-1.31433	6.02286
101832	TCONS_00211237	XLOC_062804	ENST00000223095	SERPINE1	7:100770369-100782547	4150	70834	70834	16.9377	23.1954	0.374881	-5.49948	0.455447	5.95126
50822	TCONS_00103528	XLOC_030248	ENST00000479031	KRT19	17:39679868-39684560	9119	81913	81913	5.0507	9.51014	0.186932	-4.75632	0.913295	5.66888
110923	TCONS_00230324	XLOC_069277	ENST00000375894	CTSL	9:90340433-90346382	5064	70558	70558	10.6781	18.2753	0.380278	-4.81218	0.7728	5.5867
83355	TCONS_00169209	XLOC_049120	ENST00000465882	KPNA1	3:122134883-122233792	44836	94825	94825	10.2402	1.37652	0.0297653	-8.52945	-2.90082	5.53125
95770	TCONS_00198772	XLOC_058116	ENST00000347617	HMGA1	6:34204649-34214008	15835	87324	87324	15.5913	5.40825	0.117001	-7.07866	-1.53426	5.53057
63738	TCONS_00132764	XLOC_036175	ENST00000477927	RASGRP3	2:33661390-33789817	5918	72012	72012	6.89359	15.0223	0.352033	-4.29609	1.11661	5.41525
96925	TCONS_00200332	XLOC_059166	ENST00000433680	TNFAIP3	6:138141786-138204449	9329	78476	78476	7.46084	9.30632	0.239388	-4.9598	0.315826	5.28079
69416	TCONS_00140487	XLOC_040219	ENST00000483889	IWS1	2:128193782-128284462	16595	85984	85984	6.08582	5.14386	0.133154	-5.71853	-0.235882	5.27168
94104	TCONS_00191781	XLOC_056932	ENST00000606826	CSNK1A1	5:148871759-148931007	7274	74071	74071	5.14223	12.0469	0.313889	-4.03567	1.22641	5.26226
36688	TCONS_00077169	XLOC_023303	ENST00000559751	MORF4L1	15:79051544-79190475	32886	92218	92218	5.20787	2.24574	0.0602802	-6.46272	-1.20743	5.21936
8953	TCONS_00019265	XLOC_005681	ENST00000312970	TPM3	1:154127779-154167124	7417	73215	73215	6.91572	11.7951	0.329272	-4.44072	0.7672	5.16277
117649	TCONS_00260414	XLOC_080111	ENST00000463031	IRAK1	X:153275950-153285440	6454	69705	69705	7.76417	13.6771	0.398002	-4.28719	0.810808	5.10284
94660	TCONS_00192504	XLOC_057264	ENST00000519707	HNRNPH1	5:179041178-179061785	13282	81206	81206	7.77632	6.49381	0.197159	-5.61626	-0.26606	5.04163
55733	TCONS_00115405	XLOC_032860	ENST00000598706	RAB11B	19:8130285-8553998	6925	70216	70216	5.86208	12.6859	0.386626	-3.9203	1.11038	5.03614
80714	TCONS_00165655	XLOC_047704	ENST00000598405	AC007919.2	3:172348038-172443953	5496	64852	64852	8.41348	16.453	0.506852	-4.05168	0.963828	5.02064
81004	TCONS_00166046	XLOC_047833	ENST00000443489	POLR2H	3:183851806-184402546	8919	74879	74879	5.08829	9.72345	0.299703	-4.09078	0.933248	5.01986
110045	TCONS_00225711	XLOC_068406	ENST00000525023	GS1-393G12.12	8:145515279-145538801	7863	72418	72418	14.8472	11.0674	0.344264	-5.43205	-0.425779	5.00666
20143	TCONS_00041969	XLOC_013093	ENST00000534779	GANAB	11:62392297-62414104	4699	60502	60502	15.4323	19.9784	0.622589	-4.89498	0.37278	5.00402
57333	TCONS_00117475	XLOC_033525	ENST00000595982	SIPA1L3	19:38397867-38699012	1307	17436	17436	21.2643	129.695	4.59613	-2.21831	2.60851	4.81855
86143	TCONS_00176596	XLOC_050896	ENST00000237623	SPP1	4:88896818-88904562	818	8537	8537	8.1277	277.62	9.92723	0.272054	5.09148	4.80558
59754	TCONS_00120682	XLOC_034457	ENST00000596238	C3	19:6677714-6737614	1214	15367	15367	9.40693	146.595	5.28463	-0.846045	3.95859	4.79389
7341	TCONS_00017154	XLOC_004616	ENST00000534098	TTC39A	1:51752929-51810788	11944	77077	77077	6.43934	7.24408	0.262525	-4.61714	0.164408	4.78627
87269	TCONS_00178078	XLOC_051831	ENST00000514210	CTBP1	4:1203907-1282079	56029	94631	94631	13.4471	0.881598	0.0321058	-9.69696	-3.94073	4.77921
78798	TCONS_00163131	XLOC_046420	ENST00000435191	NDUFB1P1	3:48198635-48229892	2710	38710	38710	9.40064	42.881	1.59279	-2.56685	2.18379	4.75071
7964	TCONS_00017962	XLOC_005082	ENST00000478217	F3	1:94883932-95058233	4196	53197	53197	19.7199	22.8909	0.854802	-4.52719	0.214229	4.74304
6889	TCONS_00016583	XLOC_004356	ENST00000479255	GNL2	1:38022519-38061536	6290	63942	63942	8.54006	14.1013	0.530215	-4.03086	0.717427	4.73311
6403	TCONS_00015966	XLOC_004102	ENST00000436439	HMGCL	1:24128374-24165110	28588	88385	88385	15.8239	2.72477	0.104227	-7.68328	-2.53419	4.70834
12816	TCONS_00027949	XLOC_008762	ENST00000542957	KLF6	10:3818187-3827473	44982	92763	92763	11.7195	1.36879	0.0541487	-8.67583	-3.10192	4.65983
5105	TCONS_00014275	XLOC_003263	ENST00000483579	CAPN2	1:223889294-224033674	8771	69977	69977	5.34456	9.87662	0.392185	-3.76805	0.883114	4.65441
31445	TCONS_00066791	XLOC_020185	ENST00000364506	SNORA70	14:51706879-51722759	1488	18888	18888	7.47263	104.197	4.20603	-0.829468	3.79749	4.63071
3978	TCONS_00012838	XLOC_002444	ENST00000309758	HSPA6	1:161475219-161648444	25493	86481	86481	20.8482	3.14954	0.12714	-7.37496	-2.73031	4.63065
62372	TCONS_00124091	XLOC_035437	ENST00000595761	NUP62	19:50372294-50464429	12499	76029	76029	16.1316	6.91682	0.279825	-5.87183	-1.22777	4.62751
95600	TCONS_00198556	XLOC_058040	ENST00000475617	CFB	6:31865561-31919861	2809	37860	37860	11.1533	40.5404	1.64973	-2.75916	1.859	4.61906
56533	TCONS_00116469	XLOC_033155	ENST00000252809	GDF15	19:18485540-18499986	1725	22579	22579	71.3764	82.0068	3.39048	-4.406	0.197163	4.59618
52867	TCONS_00106207	XLOC_031026	ENST00000579751	C17orf62	17:80347085-80408707	3973	49208	49208	5.54715	24.5449	1.01609	-2.47326	2.13948	4.59432
41971	TCONS_00087604	XLOC_026018	ENST00000566489	DHX38	16:72078187-72210777	20995	83168	83168	7.5069	3.96016	0.169184	-5.47438	-0.921449	4.5489
91251	TCONS_00187907	XLOC_054860	ENST00000363508	RNU5B-4P	5:138783595-138783706	1028	10295	10295	20.4581	189.02	8.10034	-1.33118	3.20019	4.54441
10093	TCONS_00020849	XLOC_006448	ENST00000356082	LAMB3	1:209788214-209825811	5368	56816	56816	9.60465	16.9367	0.730866	-3.69525	0.814874	4.5344
6557	TCONS_00016175	XLOC_004187	ENST00000601459	AL109927.1	1:28157288-28178187	2680	34751	34751	6.32019	43.7718	1.8921	-1.73747	2.79167	4.53194
36667	TCONS_00077140	XLOC_023297	ENST00000558281	PSMA4	15:78832746-78841604	26896	86351	86351	8.08911	2.94426	0.128605	-6.19986	-1.45188	4.51688
32481	TCONS_00068131	XLOC_020694	ENST00000556968	SERPINA3	14:95024387-95090983	663	4961	4961	22.1126	405.086	17.9177	-0.321529	4.193	4.49878
52356	TCONS_00105559	XLOC_030868	ENST00000607838	EXOC7	17:74034855-74117657	15141	77566	77566	5.19078	5.66794	0.254727	-4.38959	0.123889	4.4758
117466	TCONS_00260120	XLOC_080037	ENST00000466019	IDS	X:148558520-148632055	11967	73073	73073	9.41297	7.23289	0.331917	-4.82563	-0.386983	4.44568
106681	TCONS_00221099	XLOC_065904	ENST00000588781	SPIDR	8:48171253-48648868	2587	31618	31618	5.14294	46.1529	2.17848	-1.24492	3.1599	4.40503
18698	TCONS_00040008	XLOC_012266	ENST00000525159	TOLLIP	11:1295600-1330884	12459	73216	73216	6.03716	6.9384	0.329272	-4.68318	0.191921	4.39725
24219	TCONS_00051642	XLOC_015137	ENST00000535333	NUP107	12:69068150-69136785	11169	70707	70707	5.46079	7.758	0.377511	-3.8791	0.503001	4.36109
32476	TCONS_00068126	XLOC_020694	ENST00000553947	RP11-986E7.7	14:95024387-95090983	7624	62657	62657	11.516	11.4247	0.563943	-4.36819	-0.0117324	4.34047
97987	TCONS_00201770	XLOC_060211	ENST00000491768	NEU1	6:31825326-31830683	11455	70823	70823	28.1326	7.55381	0.375101	-6.2371	-1.9059	4.33185
102822	TCONS_00212513	XLOC_063451	ENST00000492234	AGAP3	7:150782917-150841523	7694	61796	61796	13.916	11.2978	0.587804	-4.58953	-0.309094	4.26456
51922	TCONS_00104990	XLOC_030702	ENST00000579091	DDX5	17:62495733-62658186	21942	81274	81274	6.18114	3.75808	0.196188	-4.98086	-0.714704	4.25969
98166	TCONS_00201987	XLOC_060263	ENST00000444176	WDR46	6:33244916-33267101	15532	75534	75534	5.00604	5.51746	0.28816	-4.17622	0.133256	4.25906
13146	TCONS_00028412	XLOC_009042	ENST00000482607	SVIL	10:29698330-30025710	4928	49345	49345	6.018	18.8726	1.00936	-2.57266	1.64032	4.22478
15309	TCONS_00035538	XLOC_010502	ENST00000524948	ADM	11:10315851-10328944	3037	34112	34112	58.2026	35.7599	1.94918	-4.92222	-0.708605	4.19741
1557	TCONS_00009597	XLOC_000900	ENST00000464283	CTPS1	1:41445006-41478235	10573	66703	66703	5.50883	8.20218	0.462839	-3.59836	0.56668	4.14743
34725	TCONS_00071182	XLOC_021989	ENST00000440909	SERPINA1	14:94843083-94871146	2105	22325	22325	13.1742	60.8215	3.43245	-2.13937	2.20379	4.14727
20193	TCONS_00042034	XLOC_013098	ENST00000527994	ZBTB3	11:62515790-62521660	11129	67505	67505	5.52329	7.79069	0.444547	-3.63918	0.490086	4.13134
99857	TCONS_00204227	XLOC_061457	ENST00000535459	SOD2	6:160090088-160210781	5156	48853	48853	6.23823	17.8759	1.03096	-2.59769	1.51369	4.11596
4462	TCONS_00013449	XLOC_002790	ENST00000516803	Y_RNA	1:185126211-185260897	871	5983	5983	17.1172	250.607	14.5013	-0.244923	3.86369	4.11118
72120	TCONS_00146196	XLOC_042032	ENST00000339946	WFDC2	20:44095909-44110172	1880	19024	19024	6.54319	71.752	4.17408	-0.686779	3.4488	4.10349
29148	TCONS_00060587	XLOC_017865	ENST00000440657	USP12-AS1	13:27640292-27746033	5744	51832	51832	8.99536	15.5574	0.908118	-3.31077	0.792032	4.09858
26108	TCONS_00054205	XLOC_016209	ENST00000543314	MANSC1	12:12482197-12503475	40675	89088	89088	6.57028	1.63223	0.0957908	-6.19604	-2.01497	4.09081
50935	TCONS_00103663	XLOC_030278	ENST00000389272	STAT3	17:40465341-40540586	5749	51708	51708	10.897	15.5366	0.912282	-3.61699	0.509607	4.09005
79540	TCONS_00164112	XLOC_046899	ENST00000491281	NFKBIZ	3:101498045-101579866	10592	65605	65605	9.47252	8.18169	0.488292	-4.27908	-0.212343	4.06658
113883	TCONS_00234109	XLOC_071501	ENST00000493067	RALGDS	9:135973106-136039332	3900	39799	39799	15.6685	25.2457	1.51956	-3.36637	0.680685	4.05431
32478	TCONS_00068128	XLOC_020694	ENST00000393080	SERPINA3	14:95024387-95090983	456	1903	1903	275.8	1103.42	66.7366	-2.06407	1.99744	4.04736
104370	TCONS_00214595	XLOC_064554	ENST00000461482	TFPI2	7:93220884-93540577	3516	36016	36016	27.3612	29.3339	1.78263	-3.95621	0.0995913	4.04049
66213	TCONS_00136148	XLOC_038061	ENST00000384388	RNU6-31P	2:201694731-201694839	794	5003	5003	14.5233	291.173	17.741	0.297286	4.32486	4.03671
15484	TCONS_00035760	XLOC_010606	ENST00000478970	LDHA	11:18415934-18429972	13874	70444	70444	8.43078	6.21725	0.382385	-4.46403	-0.44192	4.02318
113906	TCONS_00234138	XLOC_071508	ENST00000495952	SURF1	9:136218609-136228045	12083	67047	67047	5.35195	7.16504	0.454549	-3.55606	0.413874	3.97847
40862	TCONS_00086044	XLOC_025473	ENST00000564260	RNF40	16:30709027-30787628	10083	63362	63362	5.6682	8.60238	0.546451	-3.37517	0.594998	3.97657
60850	TCONS_00122069	XLOC_034800	ENST00000291503	ATP13A1	19:19756006-19774502	11873	66694	66694	7.93146	7.28654	0.463097	-4.12296	-0.128353	3.97585
85739	TCONS_00176064	XLOC_050589	ENST00000459077	Y_RNA	4:56262079-56414056	1137	8182	8182	67.6784	162.81	10.374	-2.70351	1.26338	3.97216
34732	TCONS_00071192	XLOC_021989	ENST00000554720	SERPINA1	14:94843083-94871146	517	2347	2347	78.1371	748.2	48.1668	-0.716781	3.25573	3.95731
74951	TCONS_00151245	XLOC_044302	ENST00000422357	AP001062.8	21:45748826-45760353	43368	89211	89211	5.34346	1.45752	0.0945907	-5.91279	-1.88199	3.94567
78915	TCONS_00163291	XLOC_046462	ENST00000539992	RBM6	3:49977439-50226508	47638	90411	90411	5.66226	1.23589	0.0811575	-6.99481	-2.18876	3.92868
34151	TCONS_00070412	XLOC_021679	ENST00000516983	U3	14:68168602-68283307	250	620	620	10.4744	7965.11	536.028	5.65662	9.56417	3.89332
97879	TCONS_00201623	XLOC_060173	ENST00000474381	HLA-B	6:31236525-31325414	16054	71613	71613	7.36639	5.33717	0.360213	-4.37105	-0.466821	3.88915
99852	TCONS_00204222	XLOC_061457	ENST00000546260	SOD2	6:160090088-160210781	2459	22502	22502	7.78702	49.7284	3.40436	-1.20848	2.67263	3.86862
93936	TCONS_00191558	XLOC_056849	ENST00000398557	DIAPH1	5:140894582-141016437	30230	82868	82868	6.20792	2.53157	0.173669	-5.22287	-1.29549	3.86563
11460	TCONS_00026278	XLOC_007656	ENST00000483296	TIMM23B	10:51371389-51387768	23061	78106	78106	6.55912	3.54446	0.245214	-4.74064	-0.897965	3.85345
76364	TCONS_00155026	XLOC_045159	ENST00000459259	Y_RNA	22:50781732-50913454	1161	7715	7715	26.1247	157.746	11.0657	-1.24495	2.58539	3.83343
81667	TCONS_00166969	XLOC_048254	ENST00000516633	RNY4P22	3:20234273-20234366	973	5984	5984	47.1163	206.717	14.5013	-1.70424	2.12465	3.83341
84175	TCONS_00170328	XLOC_049593	ENST00000438478	RP11-3P17.3	3:161143502-161166030	1638	13003	13003	23.4848	89.9703	6.32797	-1.89703	1.93992	3.82963
67885	TCONS_00138413	XLOC_039003	ENST00000457748	GTF3C2	2:27548715-27593353	18584	73621	73621	6.04465	4.5532	0.322386	-4.26077	-0.41548	3.82002
10577	TCONS_00021481	XLOC_006845	ENST00000516247	RNU5E-2P	1:235824340-236047008	411	1423	1423	660.028	1531.47	108.577	-2.60173	1.21762	3.81813
21845	TCONS_00044227	XLOC_013914	ENST00000410317	RNU6-262P	11:119076751-119178859	1560	11809	11809	11.4545	98.6788	6.99605	-0.702724	3.11012	3.81813
57649	TCONS_00117900	XLOC_033620	ENST00000597725	HNRNPUL1	19:41768400-41930910	20396	75388	75388	8.40012	4.0927	0.290427	-4.87349	-1.04806	3.81681
55844	TCONS_00115556	XLOC_032915	ENST00000423829	ICAM1	19:10362576-10399695	888	5083	5083	42.4931	245.351	17.5027	-1.29432	2.52804	3.80919
64390	TCONS_00133637	XLOC_036664	ENST00000394050	MTHFD2	2:74423830-74622476	7559	53950	53950	13.7777	11.54	0.827419	-4.05855	-0.263684	3.80188
110308	TCONS_00229473	XLOC_068547	ENST00000446382	RP11-390F4.8	9:6704178-7175648	1375	9774	9774	9.07966	119.213	8.60177	-0.0993004	3.71306	3.79276
26215	TCONS_00054387	XLOC_016282	ENST00000470985	LDHB	12:21788275-21928515	15025	68995	68995	19.9948	5.71297	0.413245	-5.59537	-1.81447	3.78917
103119	TCONS_00212886	XLOC_063667	ENST00000484458	RNF216	7:5659677-5821370	8103	55347	55347	5.71786	10.7203	0.778657	-2.87376	0.903156	3.78321
102736	TCONS_00212416	XLOC_063432	ENST00000522266	REPIN1	7:150060865-150109558	5579	45508	45508	6.4211	16.1741	1.18857	-2.43293	1.32871	3.76639
113161	TCONS_00233195	XLOC_071011	ENST00000551623	PTCH1	9:98205261-98279339	9115	57652	57652	8.30305	9.51111	0.704908	-3.5572	0.192498	3.75411
44488	TCONS_00090971	XLOC_027297	ENST00000570616	SLC12A4	16:67973652-68003504	7647	53493	53493	6.63187	11.3817	0.844081	-2.97998	0.770516	3.75319
68816	TCONS_00139650	XLOC_039688	ENST00000398295	LDHAP7	2:84743578-85046713	10699	61308	61308	6.17262	8.09972	0.600971	-3.3676	0.386534	3.7525
26982	TCONS_00055417	XLOC_016675	ENST00000552150	KRT8	12:53290970-53346686	4195	37147	37147	6.11705	22.8919	1.70048	-1.9671	1.89332	3.75082
73243	TCONS_00147710	XLOC_042881	ENST00000361475	TGM2	20:36756862-36794980	1471	10446	10446	6.27502	107.296	7.97689	0.326438	4.09706	3.74963
66915	TCONS_00137048	XLOC_038430	ENST00000413284	SP100	2:231280656-231444721	5398	44321	44321	7.39799	16.837	1.25221	-2.57429	1.1795	3.74909
72369	TCONS_00146534	XLOC_042258	ENST00000476935	GNAS	20:57392058-57486247	7724	53479	53479	14.8802	11.2625	0.844606	-4.09171	-0.409808	3.73711
58247	TCONS_00118694	XLOC_033842	ENST00000602905	PPFIA3	19:49622645-49654287	14035	66692	66692	7.57059	6.14665	0.463106	-4.04415	-0.303646	3.73039
61775	TCONS_00123321	XLOC_035251	ENST00000340093	PLAUR	19:44150246-44174699	29274	81046	81046	9.23858	2.63925	0.199824	-5.52963	-1.80174	3.72332
23938	TCONS_00051281	XLOC_014992	ENST00000557487	SHMT2	12:57623109-57634527	11758	62804	62804	9.44546	7.36096	0.559936	-4.05114	-0.357838	3.71656
71783	TCONS_00145781	XLOC_041873	ENST00000464399	ACSS2	20:33432522-33515769	48258	89457	89457	5.03864	1.20501	0.0919496	-5.86397	-2.05821	3.71205
36410	TCONS_00076790	XLOC_023195	ENST00000557951	CD276	15:73976306-74006859	10993	61172	61172	6.14105	7.89313	0.604371	-3.36049	0.366019	3.70709
13858	TCONS_00029403	XLOC_009616	ENST00000447489	ANXA11	10:81910644-81965328	14645	67260	67260	10.5125	5.87068	0.449867	-4.54495	-0.844742	3.70596
9298	TCONS_00019740	XLOC_005848	ENST00000478033	TAGLN2	1:159887896-159895522	10146	59263	59263	7.70548	8.54819	0.655891	-3.56875	0.147884	3.70409
80369	TCONS_00165191	XLOC_047444	ENST00000468341	CPB1	3:148508888-148677899	12867	64272	64272	8.19614	6.71666	0.521246	-3.97921	-0.296064	3.68771
83429	TCONS_00169302	XLOC_049135	ENST00000483168	ITGB5	3:124480794-124620265	5667	44639	44639	5.89293	15.8326	1.23484	-2.25074	1.42019	3.68051
23606	TCONS_00050844	XLOC_014873	ENST00000550069	PFDN5	12:53689074-53700961	17213	70213	70213	5.25582	4.94489	0.386779	-3.76508	-0.0938304	3.67636
76889	TCONS_00155840	XLOC_045475	ENST00000403532	XBP1	22:29190542-29244547	9705	57741	57741	18.4016	8.94462	0.702164	-4.73893	-1.04953	3.67114
42214	TCONS_00087939	XLOC_026213	ENST00000566405	COX4I1	16:85645014-85893869	3073	26473	26473	43.6561	35.178	2.7738	-4.00365	-0.306862	3.66473
53329	TCONS_00108455	XLOC_031343	ENST00000362766	Y_RNA	18:22006579-22033499	1343	8695	8695	8.64903	123.328	9.73634	0.170532	3.83146	3.66298
83903	TCONS_00169959	XLOC_049403	ENST00000410846	RNA5SP144	3:143905746-143905862	1654	11810	11810	8.25812	88.6173	6.99605	-0.244923	3.42135	3.66297
85971	TCONS_00176387	XLOC_050793	ENST00000514365	FAM47E-STBD1	4:77135192-77232752	31684	81879	81879	10.3045	2.36983	0.187322	-5.85195	-2.11481	3.66119
39764	TCONS_00084567	XLOC_025011	ENST00000564973	ATP6V0C	16:2525146-2581423	11315	60945	60945	8.56491	7.65213	0.610622	-3.80474	-0.16702	3.64751
83603	TCONS_00169565	XLOC_049228	ENST00000502372	CNBP	3:128888326-128902765	8723	54837	54837	8.42551	9.9343	0.79629	-3.40379	0.229373	3.64105
57968	TCONS_00118305	XLOC_033723	ENST00000590335	FOSB	19:45882891-45982086	46035	88292	88292	17.4444	1.31319	0.105302	-7.40014	-3.73906	3.64047
35266	TCONS_00075300	XLOC_022565	ENST00000569699	CTD-2022H16.3	15:30297407-30338051	3021	25581	25581	9.29638	35.9606	2.89975	-1.69617	1.94729	3.63242
59820	TCONS_00120767	XLOC_034498	ENST00000595831	TIMM44	19:7989371-8008805	40515	85868	85868	6.51978	1.64333	0.134598	-5.69136	-1.99661	3.6099
95606	TCONS_00198562	XLOC_058040	ENST00000497841	CFB	6:31865561-31919861	1847	13593	13593	10.5976	73.5525	6.03437	-0.824459	2.79109	3.6075
29462	TCONS_00061006	XLOC_018213	ENST00000219022	OLFM4	13:53587924-53626192	655	2948	2948	45.5594	419.629	34.9548	-0.402959	3.19999	3.58555
98030	TCONS_00201824	XLOC_060222	ENST00000375201	ATF6B	6:32006041-32096030	30376	80261	80261	9.3382	2.517	0.211528	-6.57992	-1.91978	3.57278
32642	TCONS_00068330	XLOC_020792	ENST00000523671	MEG3	14:101245746-101327366	3066	24876	24876	9.0942	35.3064	3.00438	-1.60643	1.955	3.55479
99853	TCONS_00204223	XLOC_061457	ENST00000367054	SOD2	6:160090088-160210781	1783	12460	12460	15.8066	77.609	6.61222	-1.27615	2.2972	3.55302
106517	TCONS_00220870	XLOC_065813	ENST00000520611	TACC1	8:38585703-38710546	8254	52187	52187	10.4639	10.4846	0.894738	-3.5741	-0.00430222	3.55067
27450	TCONS_00056066	XLOC_016801	ENST00000610219	AC025165.8	12:58003962-58027138	14513	64730	64730	10.582	5.92401	0.510407	-4.37873	-0.842819	3.53685
34162	TCONS_00070426	XLOC_021691	ENST00000555997	ZFP36L1	14:69254376-69263190	8523	52631	52631	6.85701	10.1717	0.876834	-3.02719	0.568085	3.53611
25192	TCONS_00052958	XLOC_015726	ENST00000535470	RNF10	12:120941076-121015397	7448	49097	49097	6.59122	11.7394	1.0209	-2.68772	0.829079	3.52344
97869	TCONS_00201612	XLOC_060173	ENST00000470363	HLA-C	6:31236525-31325414	6682	46269	46269	12.8731	13.152	1.15152	-3.48838	0.0271749	3.51366
29827	TCONS_00061510	XLOC_018681	ENST00000414992	DCUN1D2-AS	13:114110133-114145267	5159	38966	38966	5.40885	17.8688	1.57528	-1.78497	1.71794	3.50377
59748	TCONS_00120676	XLOC_034457	ENST00000245907	C3	19:6677714-6737614	681	2981	2981	25.4309	389.3	34.3313	0.415612	3.93386	3.50329
72380	TCONS_00146545	XLOC_042260	ENST00000492016	NELFCD	20:57556262-57570188	9595	54633	54633	6.41812	9.04591	0.803409	-3.02141	0.494885	3.49306
97169	TCONS_00200666	XLOC_059384	ENST00000523468	ZDHHC14	6:157802164-158099178	7713	49408	49408	5.62572	11.2726	1.00652	-2.47542	0.99599	3.48538
45663	TCONS_00096618	XLOC_027833	ENST00000582213	EIF4A1	17:7465191-7536700	29321	78674	78674	6.63504	2.63376	0.236183	-4.8405	-1.33873	3.47915
91082	TCONS_00187687	XLOC_054784	ENST00000410334	RNU6-757P	5:133936833-134063513	577	2286	2286	39.0448	561.163	50.627	0.361639	3.8447	3.47044
66924	TCONS_00137058	XLOC_038437	ENST00000364174	RNU6-268P	2:231569084-231685790	1516	9247	9247	14.9776	101.344	9.14781	-0.702727	2.76417	3.46969
13110	TCONS_00028365	XLOC_009012	ENST00000516830	RNU2-24P	10:27482286-27482429	2894	22153	22153	5.66955	38.3624	3.46282	-0.702714	2.76418	3.46967
81692	TCONS_00167005	XLOC_048277	ENST00000428492	THRB	3:24158650-24541833	19157	69741	69741	6.26168	4.40023	0.397259	-3.96385	-0.507229	3.46943
41552	TCONS_00087045	XLOC_025908	ENST00000564860	NOL3	16:67204056-67217943	2810	21180	21180	16.9426	40.4764	3.66196	-2.21005	1.25555	3.46639
38027	TCONS_00078936	XLOC_024178	ENST00000569723	ARPP19	15:52839241-52862080	4242	32897	32897	5.10875	22.6337	2.0588	-1.34155	2.14335	3.4586
2979	TCONS_00011536	XLOC_001888	ENST00000496699	PTGFRN	1:117452678-117532980	3211	24797	24797	11.4551	32.9793	3.01741	-1.93733	1.51945	3.45018
70918	TCONS_00142551	XLOC_041263	ENST00000466274	NCL	2:232318241-232348352	9573	53628	53628	9.97381	9.07233	0.839293	-3.57778	-0.131339	3.43423
84587	TCONS_00170859	XLOC_049845	ENST00000438077	BCL6	3:187416046-187463515	9638	53754	53754	12.7144	9.01151	0.834499	-3.94648	-0.494986	3.43279
55968	TCONS_00115698	XLOC_032940	ENST00000559340	LDLR	19:11200037-11266484	50748	88634	88634	28.961	1.09194	0.101216	-8.15316	-4.73804	3.43139
94570	TCONS_00192381	XLOC_057227	ENST00000510171	DDX41	5:176938577-176944470	5591	40199	40199	6.99901	16.1134	1.49364	-2.22748	1.20054	3.43136
86146	TCONS_00176599	XLOC_050896	ENST00000508233	SPP1	4:88896818-88904562	375	1021	1021	103.966	2099.28	195.172	0.893254	4.33272	3.42707
10292	TCONS_00021110	XLOC_006623	ENST00000436287	ACTBP11	1:224051427-224052553	2564	18272	18272	5.52991	46.8342	4.36202	-0.360621	3.0778	3.4245
13248	TCONS_00028552	XLOC_009125	ENST00000543053	NAMPTL	10:36810648-36813162	1368	7631	7631	10.7827	120.062	11.1992	0.0405419	3.47233	3.42231
88026	TCONS_00179099	XLOC_052443	ENST00000508487	CXCL2	4:74962751-74965010	14945	63451	63451	5.65657	5.74389	0.544031	-3.3853	0.0173609	3.40027
114278	TCONS_00255839	XLOC_077287	ENST00000424279	TBL1X	X:9431334-9687780	24044	73737	73737	7.86055	3.37668	0.320283	-4.63871	-1.21827	3.39819
95609	TCONS_00198565	XLOC_058040	ENST00000483004	CFB	6:31865561-31919861	1917	12418	12418	6.34208	69.6545	6.63148	0.0487363	3.45573	3.39282
80712	TCONS_00165653	XLOC_047700	ENST00000366261	AC092964.1	3:171757417-172119455	838	3692	3692	12.2261	267.675	25.4928	1.03801	4.44689	3.39232
90426	TCONS_00186825	XLOC_054255	ENST00000515712	ACTBP2	5:76986990-77178536	747	3151	3151	28.3417	332.094	31.6611	0.143599	3.54618	3.39081
86355	TCONS_00176867	XLOC_051031	ENST00000503862	SGMS2	4:108745718-108910835	21686	71439	71439	7.50884	3.81192	0.363731	-4.38737	-0.987777	3.38958
55892	TCONS_00115614	XLOC_032928	ENST00000592763	ILF3	19:10764936-10803093	11614	57297	57297	5.01332	7.4601	0.715259	-2.81367	0.570173	3.38266
109943	TCONS_00225555	XLOC_068370	ENST00000528382	EEF1D	8:144655659-144682485	4219	31515	31515	16.6887	22.7563	2.18865	-2.95317	0.446541	3.37815
76378	TCONS_00155043	XLOC_045162	ENST00000520297	NCAPH2	22:50946644-50961901	17889	66916	66916	7.19896	4.74724	0.457692	-4.01207	-0.606901	3.37464
88245	TCONS_00179369	XLOC_052557	ENST00000364763	Y_RNA	4:84557348-84557443	1257	6397	6397	27.9843	137.358	13.5273	-1.0521	2.28739	3.34399
73363	TCONS_00147887	XLOC_042995	ENST00000354050	PLTP	20:44517263-44540794	35120	80917	80917	5.558	2.04053	0.2017	-4.92486	-1.43983	3.33866
77175	TCONS_00156229	XLOC_045604	ENST00000475726	MYH9	22:36677326-36784063	23773	72696	72696	8.85432	3.42199	0.338945	-4.69831	-1.37963	3.33571
10096	TCONS_00020852	XLOC_006448	ENST00000455193	LAMB3	1:209788214-209825811	5303	37014	37014	5.81064	17.2196	1.70825	-1.76669	1.56285	3.33346
58454	TCONS_00118963	XLOC_033883	ENST00000599293	EMC10	19:50970041-50986608	30605	77959	77959	6.53326	2.49183	0.247613	-4.81216	-1.39943	3.33105
74719	TCONS_00150934	XLOC_044131	ENST00000399272	RCAN1	21:35885439-35987441	10449	53868	53868	5.19614	8.30778	0.829972	-2.6531	0.674479	3.32333
80309	TCONS_00165109	XLOC_047396	ENST00000460104	PLS1	3:142315228-142432506	11336	55631	55631	5.88812	7.6366	0.76996	-2.96253	0.38064	3.31008
22892	TCONS_00049886	XLOC_014482	ENST00000545978	RP11-80N2.2	12:20963634-21392180	4077	29466	29466	18.0682	23.7591	2.4006	-2.91732	0.390389	3.30702
37385	TCONS_00078122	XLOC_023873	ENST00000604574	RP11-632K20.8	15:32753866-32754010	1969	12194	12194	13.5221	66.9479	6.76435	-0.999142	2.30308	3.30701
27436	TCONS_00056042	XLOC_016800	ENST00000548249	DCTN2	12:57914492-57941114	45222	85657	85657	6.41961	1.35664	0.137367	-5.54706	-2.25116	3.30393
57113	TCONS_00117215	XLOC_033455	ENST00000592141	COX6B1	19:36139124-36149763	10551	53756	53756	6.01049	8.22124	0.834372	-2.87479	0.454049	3.30059
60751	TCONS_00121945	XLOC_034779	ENST00000597131	CRLF1	19:18682348-18731849	16765	64488	64488	8.8431	5.08364	0.51601	-4.12112	-0.804877	3.30039
75176	TCONS_00153379	XLOC_044468	ENST00000608816	AC000068.10	22:19318220-19466738	37052	81427	81427	5.79339	1.88713	0.19393	-4.89969	-1.62694	3.28258
5256	TCONS_00014465	XLOC_003355	ENST00000413500	FTH1P2	1:228744884-228882416	899	3740	3740	28.7793	243.057	25.089	-0.204962	3.07395	3.27617
89723	TCONS_00185904	XLOC_053752	ENST00000511640	MSNP1	5:25909611-25911343	1510	8015	8015	8.91683	102.238	10.5974	0.228967	3.51454	3.27014
71826	TCONS_00145842	XLOC_041890	ENST00000374072	ROMO1	20:34213952-34288906	7191	43877	43877	11.5755	12.2155	1.2764	-3.17243	0.0834134	3.25856
65355	TCONS_00134956	XLOC_037427	ENST00000397487	POTEKP	2:132349324-132384839	2325	14778	14778	9.08021	52.6389	5.51578	-0.735439	2.52961	3.25449
99832	TCONS_00204200	XLOC_061438	ENST00000367075	EZR	6:159186772-159243272	5816	38462	38462	13.3584	15.2962	1.60781	-3.0624	0.196684	3.25001
82648	TCONS_00168259	XLOC_048659	ENST00000487660	TKT	3:53258722-53290130	2815	18705	18705	52.3686	40.3669	4.24972	-3.64799	-0.3781	3.24773
98167	TCONS_00201988	XLOC_060263	ENST00000488944	WDR46	6:33244916-33267101	5650	37500	37500	8.9454	15.8934	1.67529	-2.41515	0.82473	3.24595
115894	TCONS_00258039	XLOC_078729	ENST00000492448	EMD	X:153607556-153609883	14350	60090	60090	7.39803	6.00219	0.633503	-3.54811	-0.310382	3.24407
52726	TCONS_00106029	XLOC_031000	ENST00000582984	ARHGDIA	17:79825596-79829282	9852	51003	51003	5.99274	8.80151	0.939849	-2.69309	0.547067	3.22725
55845	TCONS_00115557	XLOC_032915	ENST00000588645	ICAM1	19:10362576-10399695	3441	23519	23519	8.22202	30.1999	3.22545	-1.36464	1.87194	3.22697
11693	TCONS_00026576	XLOC_007866	ENST00000307365	DDIT4	10:74033677-74035794	3362	22930	22930	19.1339	31.1098	3.32506	-2.53428	0.697039	3.22591
86144	TCONS_00176597	XLOC_050896	ENST00000395080	SPP1	4:88896818-88904562	811	3287	3287	16.2841	280.052	30.0557	0.871937	4.10106	3.21999
97455	TCONS_00201033	XLOC_059778	ENST00000488834	SSR1	6:7268538-7418270	9888	50951	50951	7.2895	8.76011	0.942255	-2.95118	0.259272	3.21676
108508	TCONS_00223596	XLOC_067328	ENST00000466021	FGFR1	8:38268655-38326352	5175	34476	34476	9.04366	17.7709	1.91675	-2.23874	0.970247	3.21278
82626	TCONS_00168230	XLOC_048653	ENST00000464769	TMEM110	3:52846990-52931612	9487	49838	49838	5.60713	9.1495	0.988626	-2.51752	0.700568	3.2102
43746	TCONS_00089962	XLOC_026858	ENST00000563264	KCTD13	16:29911695-29940254	11547	54397	54397	5.45906	7.50072	0.811213	-2.76394	0.449668	3.20888
21784	TCONS_00044146	XLOC_013894	ENST00000533918	IFT46	11:118307204-118473748	12218	55700	55700	12.6816	7.07844	0.767612	-4.06741	-0.849168	3.20498
54943	TCONS_00110676	XLOC_032547	ENST00000542818	ZNF516	18:74069643-74207146	4125	28283	28283	6.4218	23.4182	2.53994	-1.35874	1.86015	3.20476
102378	TCONS_00211926	XLOC_063125	ENST00000427253	AC009362.2	7:130538478-131183518	11285	53715	53715	6.11352	7.67451	0.835988	-2.87077	0.331618	3.19852
74540	TCONS_00150701	XLOC_043997	ENST00000517452	ADAMTS1	21:28208065-28217728	4740	31870	31870	62.3025	19.766	2.15561	-4.8727	-1.66152	3.19685
111357	TCONS_00230866	XLOC_069706	ENST00000609388	PSMD5-AS1	9:123577773-123616651	23665	70772	70772	5.38693	3.44061	0.376211	-3.85417	-0.651095	3.19305
11289	TCONS_00026043	XLOC_007458	ENST00000497692	CCNY	10:35535952-35860852	9589	49803	49803	6.7207	9.05293	0.989911	-2.76362	0.423918	3.19301
115550	TCONS_00257540	XLOC_078439	ENST00000446263	MTND4LP1	X:125605687-125865833	1618	8381	8381	34.0921	92.2975	10.0983	-1.75167	1.4401	3.19218
73930	TCONS_00149894	XLOC_043510	ENST00000430354	HUNK	21:33245627-33417879	17944	64248	64248	5.72526	4.73002	0.521932	-3.45764	-0.283292	3.17991
9371	TCONS_00019830	XLOC_005875	ENST00000335772	F11R	1:160965000-161008780	10853	52388	52388	12.031	7.99733	0.887089	-3.78715	-0.591678	3.17237
15307	TCONS_00035536	XLOC_010502	ENST00000534464	ADM	11:10315851-10328944	10235	50970	50970	12.1707	8.48045	0.941195	-3.70239	-0.524388	3.17158
40763	TCONS_00085916	XLOC_025441	ENST00000565355	ALDOA	16:30064410-30081778	5657	36064	36064	19.6236	15.8734	1.77892	-3.46698	-0.303858	3.15753
68794	TCONS_00139620	XLOC_039653	ENST00000409839	REG3A	2:79384131-81097315	609	2105	2105	83.3483	505.502	56.9445	-0.569688	2.59841	3.15009
109038	TCONS_00224299	XLOC_067759	ENST00000520604	ZFAND1	8:82613565-82671750	15962	61076	61076	7.46344	5.36856	0.607076	-3.62372	-0.475677	3.14459
58330	TCONS_00118812	XLOC_033860	ENST00000595242	SCAF1	19:50145381-50161899	6267	38479	38479	10.5368	14.1426	1.60674	-2.73614	0.415882	3.13784
45530	TCONS_00096458	XLOC_027810	ENST00000607564	RNASEK-C17orf49	17:6745418-6923198	7443	42755	42755	14.9586	11.749	1.33808	-3.48759	-0.350898	3.1343
36048	TCONS_00076323	XLOC_023002	ENST00000560585	GCNT3	15:59887073-59981733	4495	29367	29367	5.0709	21.0615	2.41193	-1.08534	2.05101	3.12635
106182	TCONS_00220456	XLOC_065625	ENST00000521637	SLC25A37	8:23386317-23432976	4857	31374	31374	8.66806	19.1718	2.20338	-1.99437	1.14519	3.1212
76957	TCONS_00155923	XLOC_045502	ENST00000403987	LIF	22:30635182-30642987	8376	45359	45359	10.782	10.3437	1.19619	-3.18649	-0.0601152	3.11223
36635	TCONS_00077098	XLOC_023288	ENST00000561366	IDH3A	15:78268383-78538030	7093	41145	41145	5.35412	12.3817	1.43573	-1.89546	1.21223	3.10836
43376	TCONS_00089459	XLOC_026690	ENST00000572008	RPS15A	16:18792616-18813000	33143	77371	77371	8.12069	2.22063	0.257684	-4.98697	-1.87649	3.10729
93214	TCONS_00190599	XLOC_056370	ENST00000505631	ARRDC3	5:90664540-90752287	2441	14032	14032	36.6009	50.2463	5.84354	-2.67087	0.451666	3.1041
53232	TCONS_00108314	XLOC_031271	ENST00000582468	RHOT1P1	18:14179095-14253256	31857	76339	76339	5.00575	2.35104	0.274471	-4.18658	-1.08859	3.09858
14509	TCONS_00030217	XLOC_010059	ENST00000441872	TXNP1	10:121442638-121443335	11431	52492	52492	6.62005	7.56498	0.883168	-2.92516	0.184474	3.09858
115431	TCONS_00257374	XLOC_078289	ENST00000363566	Y_RNA	X:111873875-111923375	1957	10591	10591	39.5158	67.3493	7.86264	-2.33217	0.770918	3.09858
77841	TCONS_00161853	XLOC_045907	ENST00000517240	SNORA43	3:3111232-3168297	1653	8181	8181	12.2455	88.8605	10.3741	-0.244925	2.86098	3.09856
114057	TCONS_00234328	XLOC_071605	ENST00000467624	ABCA2	9:139901685-139931234	2867	17556	17556	7.92321	38.9926	4.55999	-0.8181	2.29819	3.09609
22444	TCONS_00049265	XLOC_014232	ENST00000396856	GAPDH	12:6643092-6647537	2664	15700	15700	11.3197	44.0606	5.15903	-1.12595	1.96242	3.09432
95258	TCONS_00198076	XLOC_057863	ENST00000396980	HIST1H2BN	6:27806322-27823582	874	3356	3356	18.9189	249.334	29.2044	0.611073	3.71561	3.09382
22764	TCONS_00049716	XLOC_014397	ENST00000534831	GPRC5A	12:13043715-13193613	7328	41615	41615	15.5	11.9305	1.40761	-3.46875	-0.377462	3.08334
63676	TCONS_00132684	XLOC_036142	ENST00000401506	LBH	2:30454396-30548751	3504	22028	22028	33.565	29.4215	3.49204	-3.27833	-0.196727	3.07473
9393	TCONS_00019857	XLOC_005879	ENST00000486694	PVRL4	1:161040784-161059389	17376	62050	62050	14.4803	4.89366	0.580857	-4.65049	-1.56527	3.07466
43913	TCONS_00090173	XLOC_026920	ENST00000570164	C16orf58	16:31494322-31520930	14458	57490	57490	9.93889	5.95288	0.709636	-3.98584	-0.733452	3.06844
99859	TCONS_00204231	XLOC_061457	ENST00000537657	SOD2	6:160090088-160210781	763	2803	2803	78.6183	316.382	37.7418	-1.06727	2.00747	3.06743
21074	TCONS_00043192	XLOC_013459	ENST00000527457	PAK1	11:77032751-77532063	9208	46701	46701	6.92786	9.41511	1.12908	-2.61981	0.436389	3.05983
11823	TCONS_00026736	XLOC_007967	ENST00000372360	RPS24	10:79542623-80497211	2294	12813	12813	136.993	53.6671	6.43628	-4.41034	-1.35184	3.05974
3373	TCONS_00012045	XLOC_002156	ENST00000443959	ZNF687	1:151252499-151300191	20076	65077	65077	6.01821	4.16832	0.500435	-3.58957	-0.529079	3.05821
6197	TCONS_00015723	XLOC_004008	ENST00000429347	UBR4	1:19398603-19589497	24014	69297	69297	6.79753	3.38163	0.406618	-4.0645	-1.01601	3.05597
12860	TCONS_00028017	XLOC_008810	ENST00000447291	IL15RA	10:5990854-6021681	7336	41137	41137	7.7374	11.9209	1.43659	-2.43928	0.621259	3.05277
61771	TCONS_00123316	XLOC_035249	ENST00000595304	ZNF428	19:44100543-44143991	9564	47421	47421	7.43828	9.07946	1.09597	-2.79399	0.28885	3.0504
39833	TCONS_00084669	XLOC_025038	ENST00000575836	TNFRSF12A	16:3064712-3072384	2595	14693	14693	19.637	45.8789	5.55784	-1.84508	1.23006	3.04523
9582	TCONS_00020157	XLOC_006015	ENST00000442087	PFN1P1	1:171639656-171640079	870	3252	3252	30.2539	250.724	30.4194	-0.0103677	3.04439	3.04303
80114	TCONS_00164853	XLOC_047305	ENST00000503932	CDV3	3:133292573-133309105	11335	51353	51353	9.55094	7.63663	0.926638	-3.37216	-0.316865	3.04286
86124	TCONS_00176571	XLOC_050881	ENST00000503369	AFF1	4:87797357-88062206	3279	19938	19938	14.7882	32.2343	3.95063	-1.92258	1.12002	3.02844
6848	TCONS_00016530	XLOC_004337	ENST00000373130	STK40	1:36805224-36851497	20986	65700	65700	25.6687	3.96205	0.485967	-6.24651	-2.71068	3.02732
23862	TCONS_00051176	XLOC_014965	ENST00000541590	ESYT1	12:56511942-56538455	33609	76688	76688	6.85967	2.17617	0.269118	-5.1358	-1.64983	3.01548
101773	TCONS_00211171	XLOC_062791	ENST00000393924	GNB2	7:100271153-100276797	13327	54683	54683	8.39861	6.47328	0.801585	-3.41252	-0.374983	3.01357
56722	TCONS_00116701	XLOC_033231	ENST00000594110	ZNF430	19:21203425-21242856	20499	64933	64933	5.23657	4.06717	0.504445	-3.42482	-0.361909	3.01126
37525	TCONS_00078297	XLOC_023958	ENST00000560769	CTD-2033D15.1	15:39873279-39891667	6413	36942	36942	5.13697	13.7669	1.71323	-1.58774	1.42815	3.00641
27345	TCONS_00055909	XLOC_016778	ENST00000552959	ATP5B	12:57031958-57039798	11407	50902	50902	20.0261	7.58125	0.94453	-4.41757	-1.40072	3.00477
97849	TCONS_00201567	XLOC_060155	ENST00000259874	IER3	6:30710567-30712331	1567	7053	7053	74.2346	98.1632	12.2521	-2.60409	0.400581	3.00216
77176	TCONS_00156231	XLOC_045604	ENST00000459960	MYH9	22:36677326-36784063	6711	37988	37988	12.1146	13.0768	1.64159	-2.89091	0.106408	2.99385
108260	TCONS_00223267	XLOC_067158	ENST00000518718	ENTPD4	8:23154701-23315208	1505	6727	6727	11.9947	102.661	12.8965	0.0857971	3.09199	2.99284
101924	TCONS_00211348	XLOC_062838	ENST00000452798	CTA-276O3.4	7:102937868-103629963	1596	7135	7135	22.5027	95.867	12.0875	-0.903849	2.08859	2.98751
41756	TCONS_00087313	XLOC_025949	ENST00000261769	CDH1	16:68771127-68869451	4905	29428	29428	24.4658	18.9737	2.40609	-3.39122	-0.369224	2.97923
26778	TCONS_00055132	XLOC_016567	ENST00000550468	RP11-161H23.5	12:49578578-49667114	8218	42642	42642	32.1409	10.5373	1.3445	-4.57993	-1.61391	2.97036
1185	TCONS_00009132	XLOC_000679	ENST00000373709	SERINC2	1:31882411-31907525	7156	39060	39060	15.9442	12.285	1.56869	-3.35291	-0.381717	2.96926
77873	TCONS_00161891	XLOC_045917	ENST00000467610	BHLHE40	3:4938492-5027008	3438	20300	20300	25.3478	30.237	3.86549	-2.72993	0.252576	2.96759
34728	TCONS_00071187	XLOC_021989	ENST00000489769	SERPINA1	14:94843083-94871146	1443	6121	6121	59.9232	110.908	14.1921	-2.09747	0.881259	2.9662
83526	TCONS_00169457	XLOC_049180	ENST00000524230	TXNRD3	3:126352751-126352894	1096	4156	4156	21.5328	172.771	22.1219	0.0248208	2.99554	2.96531
74536	TCONS_00150696	XLOC_043997	ENST00000284984	ADAMTS1	21:28208065-28217728	14991	56721	56721	5.29567	5.72639	0.73401	-2.86302	0.11238	2.96376
757	TCONS_00008571	XLOC_000404	ENST00000427894	NBL1	1:19923470-19984945	22132	66025	66025	6.45175	3.72711	0.478701	-3.78215	-0.800344	2.96086
32127	TCONS_00067657	XLOC_020511	ENST00000557139	FOS	14:75745476-75748933	3523	20748	20748	76.1647	29.2253	3.75935	-4.3392	-1.38473	2.95866
77178	TCONS_00156233	XLOC_045604	ENST00000472210	MYH9	22:36677326-36784063	13810	54584	54584	9.73339	6.2433	0.805255	-3.59752	-0.644868	2.95479
65330	TCONS_00134924	XLOC_037411	ENST00000527365	ARHGEF4	2:131588550-131804836	12868	52830	52830	7.31403	6.71581	0.869287	-3.09326	-0.130779	2.94966
47823	TCONS_00099538	XLOC_028909	ENST00000591877	VMP1	17:57697218-57919616	7178	38804	38804	12.6043	12.2427	1.58653	-2.98876	-0.0474982	2.94797
22609	TCONS_00049471	XLOC_014266	ENST00000266564	PEX5	12:7319269-7371170	16164	58122	58122	6.18623	5.30259	0.69034	-3.21976	-0.227425	2.94132
47910	TCONS_00099650	XLOC_028964	ENST00000580068	TANC2	17:61086916-61509572	5073	29705	29705	8.30473	18.2494	2.37697	-1.81124	1.13318	2.94065
20171	TCONS_00042008	XLOC_013097	ENST00000449636	BSCL2	11:62457733-62494856	4047	24138	24138	8.13801	23.9639	3.12164	-1.39793	1.55063	2.94049
95405	TCONS_00198269	XLOC_057970	ENST00000376545	ABCF1	6:30539152-30564956	6843	37397	37397	6.8337	12.8351	1.68217	-2.03983	0.906702	2.9317
67914	TCONS_00138450	XLOC_039010	ENST00000476197	FNDC4	2:27714749-27718112	14306	54856	54856	6.06099	6.02266	0.795695	-2.93125	-0.0149627	2.92011
1648	TCONS_00009713	XLOC_000948	ENST00000467464	PTPRF	1:43990857-44089343	2646	13957	13957	8.91854	44.378	5.87886	-0.61339	2.31224	2.91624
111884	TCONS_00231515	XLOC_069945	ENST00000516712	RNU5D-2P	9:135285429-135448704	350	725	725	305.933	2806.44	372.123	0.263006	3.19253	2.91489
103892	TCONS_00213942	XLOC_064177	ENST00000452941	CALM1P2	7:55327501-55327949	1300	5101	5101	5.92472	130.763	17.4267	1.53749	4.45916	2.90759
109040	TCONS_00224301	XLOC_067759	ENST00000517450	ZFAND1	8:82613565-82671750	26697	69775	69775	5.54456	2.96931	0.396312	-3.80197	-0.895117	2.90542
28052	TCONS_00056917	XLOC_017225	ENST00000551828	ARL1	12:101786897-101801598	16796	58512	58512	6.09837	5.07217	0.678641	-3.19012	-0.274357	2.90188
6660	TCONS_00016301	XLOC_004249	ENST00000384254	RNU6-40P	1:31970418-31970525	703	2309	2309	16.2525	369.23	49.6476	1.59681	4.50903	2.89472
61469	TCONS_00122901	XLOC_035145	ENST00000595545	FBL	19:40325093-40337054	13278	52714	52714	9.1786	6.49589	0.873662	-3.39246	-0.503165	2.89438
16107	TCONS_00036635	XLOC_011060	ENST00000533189	CTNND1	11:57479994-57587018	3336	18728	18728	16.8094	31.4688	4.24521	-1.98751	0.900465	2.89002
34727	TCONS_00071186	XLOC_021989	ENST00000393087	SERPINA1	14:94843083-94871146	586	1786	1786	127.696	548.289	74.4017	-0.794955	2.10046	2.88153
25154	TCONS_00052911	XLOC_015714	ENST00000540773	RP1-267D11.1	12:120427672-120532298	1483	6085	6085	9.09542	104.785	14.2912	0.637397	3.5224	2.87423
72618	TCONS_00146844	XLOC_042391	ENST00000439640	FKBP1A	20:1206699-1373816	9130	43491	43491	8.30071	9.49709	1.29771	-2.70504	0.198025	2.87152
3592	TCONS_00012320	XLOC_002284	ENST00000469878	EFNA1	1:155099935-155107333	6933	36591	36591	15.1314	12.6739	1.74013	-3.14821	-0.262118	2.86459
63614	TCONS_00132610	XLOC_036106	ENST00000604932	BRE	2:27994583-28561768	9273	43665	43665	7.2378	9.35514	1.28818	-2.51843	0.361498	2.86042
93268	TCONS_00190674	XLOC_056399	ENST00000512469	GLRX	5:95036952-95160087	8239	40960	40960	11.5945	10.5038	1.44681	-3.02599	-0.152838	2.85996
52305	TCONS_00105498	XLOC_030862	ENST00000585333	TRIM47	17:73870241-73875627	6016	33160	33160	5.09708	14.7811	2.03644	-1.32964	1.52878	2.85964
41741	TCONS_00087290	XLOC_025941	ENST00000364294	RNU4-36P	16:68563992-68623415	1848	8336	8336	17.084	73.5514	10.1465	-0.746216	2.10229	2.85777
10870	TCONS_00025462	XLOC_007088	ENST00000441590	AKR1E2	10:4828820-4890254	15376	55599	55599	7.37071	5.58317	0.770995	-3.29603	-0.408917	2.85629
76589	TCONS_00155400	XLOC_045285	ENST00000488335	TRMT2A	22:20067754-20114878	3050	16328	16328	5.72404	35.5439	4.9417	-0.231322	2.63148	2.84652
50700	TCONS_00103373	XLOC_030174	ENST00000579695	ORMDL3	17:38077293-38083854	9340	43555	43555	18.799	9.29638	1.29459	-3.8628	-1.00746	2.84417
52717	TCONS_00106020	XLOC_030999	ENST00000466567	P4HB	17:79801034-79820377	7329	37654	37654	6.39791	11.9257	1.66449	-1.95462	0.891525	2.84092
82574	TCONS_00168169	XLOC_048646	ENST00000487779	NT5DC2	3:52529353-52742182	9854	44747	44747	10.9846	8.79933	1.22877	-3.21574	-0.322264	2.84018
72363	TCONS_00146528	XLOC_042258	ENST00000371085	GNAS	20:57392058-57486247	2767	14068	14068	33.1089	41.6435	5.8251	-2.54721	0.325396	2.83774
87909	TCONS_00178926	XLOC_052316	ENST00000512512	IGFBP7	4:57829535-58071676	6033	32819	32819	40.5973	14.741	2.06527	-4.29913	-1.47026	2.83543
104678	TCONS_00214973	XLOC_064668	ENST00000489927	PLOD3	7:100849257-100867471	6273	33744	33744	5.24782	14.1308	1.98063	-1.40361	1.4292	2.83481
106384	TCONS_00220701	XLOC_065739	ENST00000363376	RNA5SP263	8:31496277-32622548	3025	16063	16063	29.1857	35.8657	5.03191	-2.52879	0.288625	2.83343
106897	TCONS_00221411	XLOC_066096	ENST00000516828	RNA5SP268	8:67876333-68255912	1371	5280	5280	54.6997	119.697	16.7935	-1.70394	1.12107	2.83341
14151	TCONS_00029778	XLOC_009830	ENST00000452391	RP11-483F11.7	10:101411745-101413662	32199	73476	73476	10.1434	2.31576	0.324902	-4.96565	-2.13969	2.83341
51772	TCONS_00104764	XLOC_030640	ENST00000516725	Y_RNA	17:58754813-59488916	2002	9241	9241	14.9774	65.2016	9.14837	-0.702534	2.11341	2.83332
55898	TCONS_00115622	XLOC_032928	ENST00000589173	ILF3	19:10764936-10803093	29007	70802	70802	6.82605	2.6735	0.375704	-4.20943	-1.35029	2.83106
45550	TCONS_00096484	XLOC_027815	ENST00000577433	ACADVL	17:7093208-7128592	5469	30157	30157	6.36924	16.5552	2.32656	-1.47164	1.37224	2.83102
56660	TCONS_00116628	XLOC_033184	ENST00000418032	GATAD2A	19:19496634-19619740	24612	66680	66680	6.73108	3.28733	0.463535	-3.87305	-1.04017	2.82617
58792	TCONS_00119498	XLOC_034106	ENST00000592539	BRSK1	19:55793439-55823901	3681	20246	20246	33.897	27.4912	3.8792	-3.14207	-0.305784	2.82514
83121	TCONS_00168907	XLOC_048983	ENST00000465024	IFT57	3:107879658-107941417	16985	57559	57559	7.74271	5.0134	0.707864	-3.46653	-0.632897	2.82424
44817	TCONS_00091392	XLOC_027433	ENST00000567215	BCAR1	16:75153455-75301951	11302	47754	47754	6.08803	7.66371	1.08211	-2.50678	0.331804	2.8242
39099	TCONS_00080373	XLOC_024712	ENST00000565906	RP11-320A16.1	15:89532749-89533476	1599	6459	6459	5.34105	95.0434	13.4214	1.31656	4.14852	2.82406
55235	TCONS_00114773	XLOC_032654	ENST00000586579	DAZAP1	19:1407567-1435719	9637	43874	43874	18.2607	9.01311	1.27646	-3.84115	-1.02008	2.81988
33817	TCONS_00069988	XLOC_021438	ENST00000557458	SAV1	14:50885218-51135049	3796	21009	21009	12.2665	26.129	3.70128	-1.72779	1.08665	2.81955
68006	TCONS_00138575	XLOC_039095	ENST00000609765	RP11-78I14.1	2:36583068-36873230	4631	25681	25681	6.24709	20.2857	2.88365	-1.12405	1.69772	2.8145
97675	TCONS_00201351	XLOC_060026	ENST00000410868	RNU2-62P	6:27031381-27100541	356	735	735	88.7297	2557.09	363.677	2.02215	4.84719	2.81377
26055	TCONS_00054134	XLOC_016176	ENST00000279550	YBX3	12:10851682-10875911	12167	49229	49229	5.72428	7.11592	1.01525	-2.50731	0.312315	2.80921
22834	TCONS_00049810	XLOC_014436	ENST00000543076	MGST1	12:16500075-16794021	3762	20656	20656	31.9664	26.508	3.78238	-3.09986	-0.273407	2.80906
76055	TCONS_00154627	XLOC_044988	ENST00000473717	FAM83F	22:40390952-40440534	22802	64602	64602	5.24597	3.59289	0.513201	-3.37289	-0.549287	2.80755
45281	TCONS_00096138	XLOC_027696	ENST00000570731	SERPINF1	17:1665252-1680868	6238	33209	33209	7.19959	14.1997	2.03085	-1.82325	0.975626	2.8057
62843	TCONS_00124778	XLOC_035621	ENST00000588559	PTPRH	19:55663136-55720874	26481	68213	68213	5.36371	2.99778	0.429535	-3.66604	-0.840369	2.80305
34901	TCONS_00071462	XLOC_022135	ENST00000555366	CKB	14:103985995-103989448	3668	19832	19832	17.8956	27.6472	3.97667	-2.17641	0.624955	2.7975
105183	TCONS_00215638	XLOC_064972	ENST00000262570	CHCHD3	7:132469628-132766848	17935	58444	58444	7.76297	4.73294	0.680905	-3.51387	-0.722579	2.79721
26615	TCONS_00054916	XLOC_016519	ENST00000477937	HDAC7	12:48099867-48231681	13738	51869	51869	5.49926	6.27884	0.906567	-2.59325	0.193112	2.79201
29128	TCONS_00060557	XLOC_017840	ENST00000281589	PABPC3	13:25670299-25673389	3381	17870	17870	5.20111	30.926	4.4745	-0.233005	2.56692	2.78902
33374	TCONS_00069386	XLOC_021164	ENST00000557189	AP1G2	14:23980968-24048009	9374	42649	42649	5.66653	9.25989	1.344	-2.09788	0.714352	2.78447
45583	TCONS_00096522	XLOC_027819	ENST00000572815	EIF5A	17:7210317-7232712	10284	44797	44797	6.83574	8.4421	1.22627	-2.47672	0.295847	2.78333
1278	TCONS_00009255	XLOC_000712	ENST00000477563	RBBP4	1:33116742-33169197	9740	43462	43462	5.04364	8.90842	1.29959	-1.94915	0.826818	2.77711
68452	TCONS_00139156	XLOC_039425	ENST00000425312	AC016734.2	2:63348517-64067869	9779	43529	43529	6.68118	8.86973	1.2962	-3.45879	0.453432	2.7746
10424	TCONS_00021287	XLOC_006712	ENST00000366695	HIST3H2A	1:228645064-228645560	496	1337	1337	28.4498	820.647	120.39	2.07303	4.84444	2.76904
70593	TCONS_00142118	XLOC_041092	ENST00000233813	IGFBP5	2:217536827-218621316	955	3157	3157	10.801	213.853	31.5952	1.53164	4.30422	2.75884
113425	TCONS_00233538	XLOC_071245	ENST00000265134	DFNB31	9:117164359-117267730	30416	70985	70985	8.02488	2.51311	0.371776	-4.4486	-1.68571	2.75697
94579	TCONS_00192393	XLOC_057228	ENST00000510429	FAM193B	5:176946788-176981548	4971	26514	26514	7.92292	18.6606	2.76719	-1.53053	1.23163	2.7535
62047	TCONS_00123653	XLOC_035340	ENST00000597063	STRN4	19:47222763-47291851	26234	67223	67223	9.53404	3.03624	0.450613	-4.40894	-1.65197	2.75232
57601	TCONS_00117827	XLOC_033608	ENST00000597353	SNRPA	19:41197433-41271294	25290	66285	66285	7.36177	3.18336	0.472642	-3.96291	-1.2116	2.75173
80113	TCONS_00164852	XLOC_047305	ENST00000431519	CDV3	3:133292573-133309105	10444	44527	44527	5.78802	8.31159	1.2405	-2.24781	0.517905	2.7442
4805	TCONS_00013880	XLOC_003048	ENST00000426388	SRGAP2	1:206516199-206637783	9502	42284	42284	5.64182	9.13856	1.36541	-2.04933	0.692701	2.74264
60750	TCONS_00121944	XLOC_034779	ENST00000392386	CRLF1	19:18682348-18731849	34138	73806	73806	7.78586	2.131	0.318494	-4.62923	-1.87181	2.74219
62299	TCONS_00123984	XLOC_035419	ENST00000595550	PIH1D1	19:49949554-49995577	8506	39561	39561	5.18512	10.1967	1.53326	-1.7806	0.973822	2.73343
38953	TCONS_00080175	XLOC_024622	ENST00000330244	RPS17L	15:83205503-83378666	18330	57946	57946	6.80415	4.61838	0.695641	-3.53004	-0.551994	2.73097
98955	TCONS_00203061	XLOC_060803	ENST00000403258	ACTBP8	6:88985600-88986708	6178	31806	31806	5.10067	14.3401	2.16113	-1.25091	1.48768	2.73019
69410	TCONS_00140481	XLOC_040219	ENST00000495369	IWS1	2:128193782-128284462	4162	22055	22055	9.81324	23.1214	3.48785	-1.49536	1.23127	2.72882
72549	TCONS_00146758	XLOC_042358	ENST00000369911	DNAJC5	20:62526517-62680994	21153	61578	61578	10.8045	3.92728	0.593323	-4.18979	-1.4615	2.72664
101303	TCONS_00210524	XLOC_062552	ENST00000421583	AC114737.3	7:76139744-77054760	6518	33084	33084	10.0302	13.5131	2.04256	-2.29566	0.424138	2.72591
36621	TCONS_00077080	XLOC_023288	ENST00000558933	IDH3A	15:78268383-78538030	22767	63384	63384	7.84852	3.60008	0.545911	-3.87913	-1.1184	2.72129
59097	TCONS_00119880	XLOC_034220	ENST00000598098	RPS5	19:58897766-58906173	3618	18629	18629	49.0614	28.1157	4.2676	-3.53143	-0.811906	2.71988
104369	TCONS_00214594	XLOC_064554	ENST00000451238	TFPI2	7:93220884-93540577	18698	58207	58207	5.49764	4.52271	0.687941	-3.012	-0.277119	2.71683
40536	TCONS_00085631	XLOC_025376	ENST00000561742	IL4R	16:27324988-27376099	38173	76309	76309	6.45529	1.80384	0.274914	-4.55273	-1.84505	2.71402
49125	TCONS_00101205	XLOC_029421	ENST00000576112	TSR1	17:1963132-2284352	16604	55129	55129	6.90901	5.14097	0.785952	-3.14259	-0.432571	2.70953
95180	TCONS_00197971	XLOC_057806	ENST00000356350	HIST1H2BH	6:26251878-26252303	1656	6376	6376	6.26051	88.4839	13.5696	1.09847	3.81408	2.70504
108268	TCONS_00223279	XLOC_067170	ENST00000290271	STC1	8:23699427-23712320	11178	45466	45466	8.72023	7.74974	1.19083	-2.89164	-0.17454	2.70218
37706	TCONS_00078514	XLOC_024035	ENST00000565685	RP11-473C18.3	15:43398422-43513481	18689	57925	57925	6.25141	4.5256	0.696394	-3.16435	-0.467625	2.70013
23965	TCONS_00051326	XLOC_014999	ENST00000547501	MARS	12:57853917-57914300	18839	58147	58147	17.3745	4.47965	0.689752	-4.64934	-1.96111	2.69924
43810	TCONS_00090044	XLOC_026873	ENST00000564525	CD2BP2	16:30347621-30366682	7351	35427	35427	5.72204	11.8947	1.83203	-1.65998	1.04925	2.69881
58564	TCONS_00119124	XLOC_033958	ENST00000436397	ZNF528	19:52892094-52921665	12551	48159	48159	5.22318	6.89085	1.06212	-2.29678	0.397334	2.69774
117017	TCONS_00259476	XLOC_079595	ENST00000384561	RNU6-30P	X:100888993-100889100	600	1706	1706	18.9243	518.865	80.2886	2.06145	4.77432	2.69209
62063	TCONS_00123670	XLOC_035343	ENST00000601649	AP2S1	19:47341392-47354249	5647	28914	28914	15.1372	15.9043	2.46292	-2.66178	0.0659441	2.69098
2093	TCONS_00010367	XLOC_001247	ENST00000488913	INADL	1:62208148-62629592	3586	18038	18038	13.7641	28.4729	4.42612	-1.64818	1.04403	2.68548
85433	TCONS_00175644	XLOC_050339	ENST00000382051	SLC34A2	4:25656922-25680370	6519	32351	32351	5.16615	13.5099	2.11035	-1.29585	1.38348	2.67846
18306	TCONS_00039461	XLOC_012064	ENST00000533623	VWA5A	11:123986068-124018428	23315	63303	63303	5.5372	3.50247	0.547742	-3.33699	-0.666327	2.6768
106662	TCONS_00221068	XLOC_065896	ENST00000516785	RNU6-656P	8:47733858-47767407	765	2315	2315	18.9243	314.805	49.2921	1.36137	4.05287	2.67503
38149	TCONS_00079090	XLOC_024242	ENST00000557791	SLTM	15:59063390-59389618	3747	18934	18934	15.7074	26.6954	4.19532	-1.91665	0.759395	2.66974
110933	TCONS_00230336	XLOC_069293	ENST00000516490	U3	9:90989183-90989274	348	670	670	73.6884	2904.37	456.581	2.61164	5.29454	2.66928
111611	TCONS_00231186	XLOC_069839	ENST00000277480	LCN2	9:130911349-130915734	1044	3375	3375	25.0784	183.948	28.9626	0.197159	2.87322	2.66703
74117	TCONS_00150147	XLOC_043631	ENST00000456966	ETS2	21:40177230-40196879	10400	43166	43166	5.08338	8.34444	1.31473	-1.96004	0.715663	2.66605
32838	TCONS_00068611	XLOC_020951	ENST00000561439	EIF5	14:103799880-103811362	14897	51780	51780	10.8204	5.76766	0.90969	-3.56866	-0.901683	2.66454
112281	TCONS_00232026	XLOC_070204	ENST00000427161	RP11-87N24.3	9:10631749-10632203	605	1703	1703	96.5065	508.819	80.3708	-0.281132	2.39568	2.66241
7509	TCONS_00017352	XLOC_004687	ENST00000480962	USP24	1:55531370-55680786	25288	64988	64988	6.56292	3.18352	0.502903	-3.70841	-1.05243	2.66227
57983	TCONS_00118326	XLOC_033725	ENST00000588482	VASP	19:46009836-46030241	10856	44103	44103	8.32907	7.9945	1.26474	-2.71712	-0.0578485	2.66017
114014	TCONS_00234275	XLOC_071592	ENST00000472820	AGPAT2	9:139567594-139581875	18485	56943	56943	6.07427	4.58018	0.727248	-3.06174	-0.417348	2.65489
32128	TCONS_00067658	XLOC_020511	ENST00000555347	FOS	14:75745476-75748933	17456	55510	55510	94.4967	4.87053	0.773648	-6.92743	-4.28178	2.65433
80432	TCONS_00165266	XLOC_047474	ENST00000485923	SELT	3:150259780-150348222	11800	45905	45905	6.04602	7.33602	1.16836	-2.38901	0.275964	2.65051
94661	TCONS_00192505	XLOC_057264	ENST00000515158	HNRNPH1	5:179041178-179061785	10157	42289	42289	9.19311	8.54065	1.3652	-2.76748	-0.102836	2.64523
15477	TCONS_00035751	XLOC_010606	ENST00000430553	LDHA	11:18415934-18429972	2828	12919	12919	44.0696	39.8486	6.37298	-2.79712	-0.148351	2.64449
2347	TCONS_00010703	XLOC_001413	ENST00000448345	RP11-386I14.3	1:78409739-78604133	1743	6776	6776	14.9579	79.9096	12.8044	-0.237543	2.41254	2.64173
68498	TCONS_00139219	XLOC_039506	ENST00000419809	AC010987.5	2:67789198-67911209	2677	11753	11753	10.9221	43.8174	7.02317	-0.659522	1.99554	2.64131
726	TCONS_00008533	XLOC_000381	ENST00000167825	ARHGEF10L	1:17866329-18024369	15112	51741	51741	5.42726	5.67944	0.911162	-2.56897	0.0713552	2.63997
50579	TCONS_00103200	XLOC_030111	ENST00000587431	DDX52	17:35969786-36044255	8177	36974	36974	8.24588	10.6125	1.71044	-2.27216	0.363641	2.63332
12817	TCONS_00027950	XLOC_008762	ENST00000492125	KLF6	10:3818187-3827473	2788	12365	12365	34.0406	41.0134	6.65727	-2.36942	0.266114	2.62309
34857	TCONS_00071393	XLOC_022110	ENST00000441629	HSP90AA1	14:102547074-102771537	3979	19785	19785	10.4279	24.5081	3.98651	-1.40598	1.22661	2.62006
46947	TCONS_00098358	XLOC_028530	ENST00000586699	EIF1	17:39775688-39943183	20750	59230	59230	7.98042	4.00946	0.656868	-3.61433	-0.997012	2.60973
52816	TCONS_00106147	XLOC_031015	ENST00000583053	CCDC57	17:80059335-80170706	2503	10483	10483	5.62014	48.4863	7.94429	0.495073	3.10132	2.60959
1038	TCONS_00008952	XLOC_000573	ENST00000339276	SFN	1:27189632-27190947	26260	65095	65095	7.13615	3.03336	0.500051	-3.84714	-1.23874	2.60077
48997	TCONS_00101044	XLOC_029384	ENST00000574875	ABR	17:894693-1170453	2662	11395	11395	11.9618	44.0671	7.27562	-0.735964	1.88312	2.59856
11001	TCONS_00025630	XLOC_007194	ENST00000440613	CDC123	10:12171635-12292588	17238	54249	54249	6.89901	4.93953	0.816364	-3.0817	-0.47869	2.59709
40859	TCONS_00086041	XLOC_025473	ENST00000565931	RNF40	16:30709027-30787628	8217	36525	36525	5.69662	10.5375	1.74545	-1.73313	0.880573	2.59385
10107	TCONS_00020866	XLOC_006463	ENST00000364102	RNU5A-8P	1:210501595-210849638	698	2000	2000	177.068	375.264	62.1855	-1.517	1.07911	2.59326
54177	TCONS_00109612	XLOC_031993	ENST00000590811	AFG3L2	18:12307667-12377313	15732	51954	51954	6.95766	5.4475	0.903587	-2.95819	-0.356489	2.59186
73485	TCONS_00148041	XLOC_043075	ENST00000371656	TMEM189	20:48695414-48770335	20842	58971	58971	6.39167	3.99182	0.664924	-3.26223	-0.679424	2.58578
84747	TCONS_00171075	XLOC_049953	ENST00000360110	TFRC	3:195754053-195809060	9453	39627	39627	15.4734	9.18071	1.52946	-3.30967	-0.752645	2.58559
40845	TCONS_00086022	XLOC_025471	ENST00000483578	RP11-2C24.4	16:30709027-30787628	19035	56583	56583	5.69374	4.4297	0.73885	-2.94663	-0.356383	2.58385
89872	TCONS_00186107	XLOC_053869	ENST00000274276	OSMR	5:38475064-39074510	9894	40729	40729	5.03267	8.75753	1.46072	-1.80059	0.796462	2.58384
31935	TCONS_00067407	XLOC_020430	ENST00000553839	SMOC1	14:70320847-70499083	7326	33626	33626	12.9515	11.9357	1.99125	-2.71474	-0.125663	2.58354
67600	TCONS_00138049	XLOC_038817	ENST00000365378	RNA5SP85	2:11674241-11782914	1304	4215	4215	22.8286	130.476	21.7692	-0.0950135	2.507	2.58342
79069	TCONS_00163485	XLOC_046503	ENST00000443681	PPM1M	3:52279840-52284613	9909	40757	40757	6.06405	8.73996	1.45892	-2.06812	0.527509	2.58273
4966	TCONS_00014095	XLOC_003149	ENST00000465155	ATF3	1:212738675-212794119	42043	77334	77334	9.81642	1.54564	0.258256	-5.26345	-2.67235	2.58133
84524	TCONS_00170775	XLOC_049819	ENST00000465245	TRA2B	3:185633693-185655924	11474	44161	44161	5.09322	7.5423	1.26112	-2.01935	0.564957	2.58029
52531	TCONS_00105777	XLOC_030932	ENST00000262776	LGALS3BP	17:76963230-76976191	2996	13418	13418	5.50885	36.5081	6.1233	0.133935	2.72322	2.57583
95612	TCONS_00198569	XLOC_058040	ENST00000498317	CFB	6:31865561-31919861	2949	13089	13089	8.92785	37.4453	6.28973	-0.524093	2.06648	2.57372
37773	TCONS_00078605	XLOC_024051	ENST00000598763	AC018512.1	15:44019115-44095241	357	687	687	146.841	2526.55	426.351	1.50998	4.09693	2.56705
23814	TCONS_00051122	XLOC_014959	ENST00000550340	SUOX	12:56390963-56400425	8905	37946	37946	5.10285	9.74093	1.64424	-1.63764	0.935727	2.56664
116077	TCONS_00258274	XLOC_078815	ENST00000437297	RP11-459A10.1	X:6340132-6340742	852	2528	2528	6.15952	256.679	43.3636	2.79906	5.37604	2.56541
44612	TCONS_00091130	XLOC_027361	ENST00000562883	MTSS1L	16:70695092-70719969	6411	30089	30089	27.6533	13.7718	2.33378	-3.5666	-1.00984	2.56098
80995	TCONS_00166036	XLOC_047832	ENST00000418768	FAM131A	3:183851806-184402546	13424	47527	47527	16.0784	6.42296	1.09129	-3.88059	-1.32788	2.5572
62143	TCONS_00123764	XLOC_035367	ENST00000600170	PLA2G4C	19:48551099-48614074	13033	46716	46716	5.46246	6.63008	1.12835	-2.29188	0.273604	2.55481
97986	TCONS_00201769	XLOC_060211	ENST00000480384	NEU1	6:31825326-31830683	12303	45255	45255	7.3552	7.03636	1.20066	-2.6389	-0.0683562	2.55101
8897	TCONS_00019193	XLOC_005660	ENST00000368703	S100A16	1:153579361-153585621	11777	44273	44273	7.10529	7.34882	1.25496	-2.5313	0.0504686	2.54988
82294	TCONS_00167794	XLOC_048563	ENST00000452739	QARS	3:49133364-49142562	14588	49376	49376	5.9743	5.89428	1.00769	-2.58412	-0.0161916	2.54827
33652	TCONS_00069751	XLOC_021303	ENST00000216797	NFKBIA	14:35859713-35964709	12591	45783	45783	8.86035	6.86778	1.17453	-2.91188	-0.369751	2.54776
102030	TCONS_00211475	XLOC_062908	ENST00000408352	AC005161.1	7:110303109-111202573	632	1709	1709	21.0012	467.965	80.1067	1.90499	4.47322	2.54641
2961	TCONS_00011514	XLOC_001869	ENST00000478369	VANGL1	1:116184573-116240845	20575	58002	58002	6.34777	4.05143	0.693821	-3.22036	-0.656531	2.5458
72983	TCONS_00147353	XLOC_042750	ENST00000307677	BCL2L1	20:30252254-30311792	4037	19210	19210	32.0403	24.0527	4.12755	-2.98608	-0.416777	2.54284
111567	TCONS_00231128	XLOC_069823	ENST00000495829	STXBP1	9:130374543-130497604	5297	25174	25174	5.65492	17.2394	2.96018	-0.95049	1.60839	2.54195
13824	TCONS_00029357	XLOC_009580	ENST00000468332	DLG5	10:79542623-80497211	14433	49013	49013	5.00895	5.96153	1.02391	-2.30677	0.246809	2.54159
59334	TCONS_00120168	XLOC_034327	ENST00000309340	MKNK2	19:2037469-2051243	9170	38220	38220	61.7193	9.45348	1.62479	-5.24825	-2.70872	2.5406
76956	TCONS_00155922	XLOC_045502	ENST00000249075	LIF	22:30635182-30642987	17656	53864	53864	7.67758	4.81216	0.830091	-3.22249	-0.67562	2.53534
53752	TCONS_00109030	XLOC_031680	ENST00000587663	ACTBP9	18:59854490-60254942	3288	14780	14780	7.87289	31.9508	5.51466	-0.529541	2.0192	2.53451
34007	TCONS_00070222	XLOC_021564	ENST00000553986	DHRS7	14:60558628-60636574	14740	49327	49327	6.93634	5.83514	1.0102	-2.79692	-0.255614	2.53013
41171	TCONS_00086500	XLOC_025775	ENST00000262494	GNAO1	16:56225301-56391356	7203	32342	32342	5.71308	12.1947	2.11128	-1.43867	1.09134	2.53007
49869	TCONS_00102214	XLOC_029737	ENST00000584760	SREBF1	17:17584786-17740325	9346	38441	38441	5.27381	9.29173	1.60897	-1.72675	0.80839	2.52981
106506	TCONS_00220857	XLOC_065813	ENST00000522544	TACC1	8:38585703-38710546	76366	92143	92143	6.08489	0.352279	0.061117	-6.87132	-4.11756	2.52708
75240	TCONS_00153467	XLOC_044488	ENST00000436518	ZDHHC8	22:20116978-20135530	7738	34013	34013	11.9157	11.2519	1.95819	-2.6031	-0.0850693	2.52257
33327	TCONS_00069329	XLOC_021151	ENST00000365359	RNU6-1138P	14:23594503-23652883	1042	3107	3107	15.4586	185.367	32.3408	1.05162	3.5879	2.51895
34078	TCONS_00070314	XLOC_021632	ENST00000389614	GPX2	14:65381078-65569413	1633	5581	5581	7.99047	90.1001	15.796	0.965622	3.49332	2.51197
95509	TCONS_00198410	XLOC_058007	ENST00000421350	MICA	6:31362065-31445283	17762	53650	53650	5.33049	4.78081	0.838588	-2.67003	-0.162944	2.51122
95604	TCONS_00198560	XLOC_058040	ENST00000452035	CFB	6:31865561-31919861	3028	13069	13069	7.28591	35.8628	6.29878	-0.223949	2.2974	2.50934
52520	TCONS_00105764	XLOC_030929	ENST00000592907	USP36	17:76783462-76841644	6442	29358	29358	13.1148	13.7058	2.41277	-2.46064	0.0599545	2.50603
16815	TCONS_00037577	XLOC_011324	ENST00000539085	DPP3	11:66234215-66313709	9014	37202	37202	14.7728	9.61798	1.69702	-3.14372	-0.619466	2.50273
63490	TCONS_00132462	XLOC_036078	ENST00000429494	SLC35F6	2:26987151-27023935	21452	58407	58407	5.89562	3.86085	0.682011	-3.11501	-0.610791	2.50105
14798	TCONS_00034860	XLOC_010255	ENST00000524646	PKP3	11:392613-404908	6237	28475	28475	11.3542	14.2064	2.5135	-2.18141	0.317032	2.49877
20164	TCONS_00041998	XLOC_013095	ENST00000525717	UBXN1	11:62443969-62446567	10478	40588	40588	7.27422	8.289	1.46964	-2.3176	0.181785	2.49574
14150	TCONS_00029777	XLOC_009828	ENST00000479722	SLC25A28	10:101370281-101380366	8304	35201	35201	6.74188	10.4166	1.85224	-1.87917	0.620315	2.49154
94689	TCONS_00192538	XLOC_057272	ENST00000518235	C5orf45	5:179224596-179334859	3145	13512	13512	16.0757	34.0303	6.06845	-1.41149	1.0793	2.48742
105571	TCONS_00216137	XLOC_065217	ENST00000496530	SMARCD3	7:150928544-150974982	4121	18985	18985	7.73655	23.4548	4.18322	-0.899754	1.6018	2.4872
100465	TCONS_00209437	XLOC_061904	ENST00000365363	U3	7:25304274-25304377	419	876	876	42.9216	1444	257.642	2.5588	5.06752	2.48663
69453	TCONS_00140539	XLOC_040258	ENST00000409914	POTEF	2:130831107-130886795	3167	13695	13695	18.0493	33.5249	5.99243	-1.6096	0.889669	2.48402
4719	TCONS_00013766	XLOC_003000	ENST00000528591	SOX13	1:204042242-204096863	18022	53550	53550	6.26998	4.70405	0.841554	-2.9042	-0.408752	2.48278
33850	TCONS_00070030	XLOC_021463	ENST00000597846	AL358333.1	14:52292912-52446060	5044	23155	23155	6.76985	18.3445	3.2861	-1.03932	1.42944	2.4809
59752	TCONS_00120680	XLOC_034457	ENST00000601008	C3	19:6677714-6737614	1108	3234	3234	22.3319	170.24	30.584	0.435631	2.93264	2.47672
33659	TCONS_00069759	XLOC_021303	ENST00000553342	NFKBIA	14:35859713-35964709	3615	15975	15975	33.6718	28.1255	5.06165	-2.72988	-0.253876	2.4742
8157	TCONS_00018209	XLOC_005226	ENST00000474861	LAMTOR5	1:110905469-110974982	23330	60191	60191	7.77617	3.49961	0.630313	-3.63124	-1.14869	2.47305
437	TCONS_00008152	XLOC_000205	ENST00000377086	KIF1B	1:10270862-10441661	19217	55013	55013	6.26102	4.38341	0.789661	-2.9993	-0.52073	2.47275
55444	TCONS_00115020	XLOC_032728	ENST00000600566	PIAS4	19:4007643-4039384	15473	49590	49590	8.65153	5.54635	0.999267	-3.11417	-0.648404	2.4726
75550	TCONS_00153972	XLOC_044757	ENST00000422833	RP1-213J1P__B.2	22:28070071-28110959	2827	11507	11507	11.7896	39.8866	7.20082	-0.702714	1.76418	2.46967
91754	TCONS_00188554	XLOC_055118	ENST00000516649	SNORA68	5:158584416-158675804	3709	16428	16428	8.02757	27.1529	4.90416	-0.703508	1.76386	2.46903
80740	TCONS_00165689	XLOC_047724	ENST00000364778	RNU4-91P	3:174156362-175523428	804	2262	2262	77.4025	284.068	51.3313	-0.609489	1.86878	2.46833
15894	TCONS_00036294	XLOC_010887	ENST00000534787	CREB3L1	11:46299211-46342972	10984	41253	41253	7.63152	7.9046	1.42978	-2.43058	0.0477813	2.4669
55825	TCONS_00115530	XLOC_032907	ENST00000593131	C19orf66	19:10196797-10213472	11502	42320	42320	7.08323	7.52673	1.36266	-2.37392	0.0831646	2.4656
59961	TCONS_00120943	XLOC_034557	ENST00000593054	EIF3G	19:10216898-10230596	3616	15871	15871	37.8236	28.124	5.09685	-2.92301	-0.430575	2.46412
92328	TCONS_00189322	XLOC_055477	ENST00000505059	MRPL36	5:1798499-1801480	9801	38452	38452	5.27349	8.85013	1.6082	-1.7049	0.744203	2.46025
40092	TCONS_00085035	XLOC_025176	ENST00000563308	SNX29	16:12070593-12704901	4236	19241	19241	5.37314	22.6459	4.11896	-0.397711	2.06759	2.4589
33658	TCONS_00069758	XLOC_021303	ENST00000555629	NFKBIA	14:35859713-35964709	14558	47847	47847	5.56705	5.90564	1.07808	-2.38479	0.0786744	2.45363
32309	TCONS_00067903	XLOC_020610	ENST00000556110	ZC3H14	14:89029252-89259096	43937	77175	77175	9.47123	1.42573	0.260823	-5.19444	-2.72602	2.45055
42212	TCONS_00087932	XLOC_026213	ENST00000570123	COX4I1	16:85645014-85893869	2941	12012	12012	27.2568	37.5238	6.87018	-1.98762	0.455344	2.44939
35751	TCONS_00075935	XLOC_022820	ENST00000558401	B2M	15:45003674-45011075	2062	7498	7498	97.1625	62.2641	11.417	-3.10987	-0.642502	2.44722
16808	TCONS_00037568	XLOC_011324	ENST00000526515	DPP3	11:66234215-66313709	7127	30807	30807	6.21396	12.3321	2.26139	-1.47257	0.985344	2.44714
55658	TCONS_00115302	XLOC_032826	ENST00000598664	CTD-3214H19.4	19:7694622-7712760	6731	29511	29511	12.3803	13.0276	2.395	-2.38258	0.0685958	2.44347
71931	TCONS_00145962	XLOC_041932	ENST00000449186	RPRD1B	20:36661947-36720768	5113	22950	22950	7.39638	18.0616	3.32274	-1.16217	1.28206	2.44248
31827	TCONS_00067255	XLOC_020379	ENST00000555261	RP11-840I19.3	14:65381078-65569413	3980	17690	17690	9.53056	24.5006	4.5218	-1.09609	1.3628	2.43785
24677	TCONS_00052278	XLOC_015441	ENST00000365379	RNU5E-5P	12:101845686-101868825	374	709	709	61.2655	2113.02	391.038	2.66048	5.1048	2.43393
4207	TCONS_00013135	XLOC_002593	ENST00000426496	PRRC2C	1:171454650-171562650	17071	51431	51431	5.28218	4.98684	0.92303	-2.52638	-0.0837282	2.43368
78739	TCONS_00163050	XLOC_046378	ENST00000364765	Y_RNA	3:45864807-45957534	1233	3583	3583	12.8732	143.147	26.6418	1.03174	3.47518	2.42573
94186	TCONS_00191881	XLOC_056965	ENST00000521001	TNIP1	5:150409505-150473138	4261	18928	18928	16.594	22.4691	4.19653	-2.00662	0.437256	2.42067
4431	TCONS_00013412	XLOC_002763	ENST00000264144	LAMC2	1:183155372-183214035	4554	20258	20258	74.094	20.7431	3.87592	-4.26663	-1.84031	2.42002
75967	TCONS_00154518	XLOC_044942	ENST00000426621	MAFF	22:38507501-38612518	30044	66043	66043	9.7393	2.55422	0.47828	-4.37815	-1.93006	2.41695
10072	TCONS_00020814	XLOC_006422	ENST00000356495	PIGR	1:207101862-207119811	732	1950	1950	5.75235	343.703	64.4038	3.47405	5.89643	2.41594
30912	TCONS_00066057	XLOC_019874	ENST00000556654	MRPL52	14:23299087-23304246	4881	21621	21621	6.04702	19.0542	3.57305	-0.789285	1.64732	2.41488
59332	TCONS_00120166	XLOC_034327	ENST00000591142	MKNK2	19:2037469-2051243	13187	44766	44766	27.4139	6.54426	1.2279	-4.49407	-2.0659	2.41404
8146	TCONS_00018196	XLOC_005220	ENST00000418579	RP5-1028L10.1	1:110691072-110744824	3216	13284	13284	78.1408	32.9203	6.18126	-3.65949	-1.25072	2.41301
92209	TCONS_00189168	XLOC_055383	ENST00000508284	SQSTM1	5:179224596-179334859	1853	6301	6301	12.5886	73.1039	13.7361	0.104187	2.5355	2.41198
41561	TCONS_00087055	XLOC_025909	ENST00000565226	E2F4	16:67226071-67232821	15152	48106	48106	12.1193	5.6633	1.06447	-3.51586	-1.10621	2.41151
115436	TCONS_00257381	XLOC_078300	ENST00000384491	RNU1-57P	X:112859586-113283383	831	2270	2270	13.9865	271.014	51.0409	1.85312	4.27215	2.40864
60404	TCONS_00121512	XLOC_034656	ENST00000590853	PRKACA	19:14202499-14228896	8985	35574	35574	5.47635	9.65307	1.81905	-1.60969	0.810334	2.40781
77428	TCONS_00156559	XLOC_045708	ENST00000423293	RP11-12M9.4	22:41470183-41471243	9134	35880	35880	6.0972	9.49208	1.7931	-1.77893	0.633004	2.40427
33655	TCONS_00069754	XLOC_021303	ENST00000557389	NFKBIA	14:35859713-35964709	18437	52854	52854	13.0103	4.58992	0.868391	-3.90393	-1.5053	2.40205
42968	TCONS_00088902	XLOC_026487	ENST00000574175	TRAP1	16:3661728-3767598	6446	27847	27847	7.2192	13.6872	2.59269	-1.49076	0.923567	2.40031
92099	TCONS_00189020	XLOC_055333	ENST00000511244	GRK6	5:176829140-176883283	13666	45365	45365	10.0619	6.31287	1.19596	-3.06445	-0.679143	2.40012
2909	TCONS_00011449	XLOC_001824	ENST00000357443	MOV10	1:113009162-113243368	11925	42082	42082	5.17449	7.25584	1.37608	-1.94097	0.482657	2.39858
96325	TCONS_00199471	XLOC_058519	ENST00000405746	KRT19P1	6:72294423-72295609	5338	23493	23493	11.4666	17.0316	3.23264	-1.84372	0.56562	2.39743
46854	TCONS_00098229	XLOC_028465	ENST00000580074	ERBB2	17:37827374-37887040	4000	17357	17357	12.0627	24.3295	4.61876	-1.39087	1.01238	2.39713
68796	TCONS_00139622	XLOC_039653	ENST00000305165	REG3A	2:79384131-81097315	722	1891	1891	11.589	354.2	67.4022	2.52202	4.92864	2.3937
74924	TCONS_00151211	XLOC_044268	ENST00000486519	U2AF1	21:44513065-44527697	13983	45786	45786	8.75405	6.1714	1.17442	-2.93646	-0.510836	2.39365
92806	TCONS_00190025	XLOC_055969	ENST00000336909	IL6ST	5:55230922-55290821	13336	44700	44700	9.34323	6.46929	1.23142	-2.96732	-0.532582	2.39329
102096	TCONS_00211553	XLOC_062940	ENST00000463746	TES	7:115834699-116148595	38092	72403	72403	14.3236	1.80964	0.344519	-5.38438	-2.99167	2.39305
4645	TCONS_00013677	XLOC_002960	ENST00000475698	ELF3	1:201951499-201986316	2741	10367	10367	65.3936	42.2122	8.03785	-3.0299	-0.637451	2.39278
49915	TCONS_00102267	XLOC_029748	ENST00000488221	FLII	17:18128900-18162230	13977	45743	45743	5.53855	6.17485	1.17666	-2.23402	0.153353	2.3917
113153	TCONS_00233182	XLOC_071011	ENST00000547615	PTCH1	9:98205261-98279339	14161	46076	46076	23.9066	6.08998	1.1606	-4.36276	-1.97422	2.39156
43635	TCONS_00089811	XLOC_026802	ENST00000569973	XPO6	16:28109299-28223241	10376	38689	38689	8.7604	8.3629	1.59401	-2.46998	-0.0668901	2.39134
92213	TCONS_00189173	XLOC_055383	ENST00000360718	SQSTM1	5:179224596-179334859	2897	11328	11328	22.2438	38.328	7.30786	-1.6224	0.780871	2.39088
26420	TCONS_00054656	XLOC_016381	ENST00000516581	RNU5F-4P	12:31535156-31768600	481	1084	1084	36.224	933.75	178.065	2.28011	4.68668	2.39063
32870	TCONS_00068650	XLOC_020959	ENST00000364314	RNU4-68P	14:104019757-104181841	978	2727	2727	27.5177	205.99	39.2836	0.503926	2.90144	2.39057
10982	TCONS_00025604	XLOC_007186	ENST00000444604	PROSER2	10:11865337-12085169	24743	60473	60473	5.71341	3.26691	0.623196	-3.22127	-0.800638	2.39017
76308	TCONS_00154959	XLOC_045114	ENST00000361034	GRAMD4	22:46971908-47075688	6435	27594	27594	8.15359	13.7277	2.62403	-1.64916	0.749329	2.38723
12823	TCONS_00027961	XLOC_008778	ENST00000421196	AKR1C2	10:5029966-5060223	11909	41782	41782	7.56946	7.2648	1.395	-2.437	-0.0602669	2.38066
54433	TCONS_00109970	XLOC_032205	ENST00000261332	ZNF24	18:32912175-32925446	13557	44855	44855	7.63033	6.36221	1.22317	-2.65026	-0.269412	2.3789
31960	TCONS_00067436	XLOC_020450	ENST00000557151	SIPA1L1	14:71759471-72207946	15096	47493	47493	5.36579	5.68473	1.09314	-2.3164	0.0762144	2.37862
97836	TCONS_00201553	XLOC_060153	ENST00000487376	FLOT1	6:30695485-30710510	7091	29528	29528	9.31309	12.3825	2.39284	-1.97018	0.40545	2.37151
53453	TCONS_00108623	XLOC_031446	ENST00000593210	C18orf21	18:33552045-33559241	5021	21645	21645	30.1618	18.4116	3.56792	-3.1013	-0.714463	2.36746
52481	TCONS_00105716	XLOC_030922	ENST00000330871	SOCS3	17:76352863-76356158	11438	40599	40599	17.7321	7.56168	1.46893	-3.61516	-1.23146	2.36394
41896	TCONS_00087495	XLOC_025984	ENST00000567654	SF3B3	16:70557690-70608820	4993	21429	21429	16.8027	18.5885	3.61317	-2.23845	0.137281	2.36307
95611	TCONS_00198568	XLOC_058040	ENST00000482312	CFB	6:31865561-31919861	3492	14248	14248	8.54508	29.5561	5.74563	-0.577965	1.78796	2.36292
8763	TCONS_00019016	XLOC_005598	ENST00000446339	PI4KB	1:151252499-151300191	4912	21052	21052	19.8546	18.9544	3.6907	-2.42921	-0.0693604	2.36057
91258	TCONS_00187914	XLOC_054864	ENST00000398734	UBE2D2	5:138906015-139008018	4029	17015	17015	8.69454	24.111	4.71967	-0.901217	1.46858	2.35293
42447	TCONS_00088211	XLOC_026313	ENST00000315491	TUBB3	16:89939999-90010296	37622	71554	71554	8.74797	1.84514	0.361255	-4.61202	-2.24646	2.35264
117665	TCONS_00260440	XLOC_080120	ENST00000415241	FLNA	X:153576891-153603006	4163	17665	17665	5.02183	23.1208	4.52689	-0.15855	2.19709	2.3526
105917	TCONS_00220129	XLOC_065523	ENST00000515859	TUSC3	8:15274723-15624158	12172	41790	41790	5.1559	7.1089	1.39458	-1.89517	0.460088	2.3498
106669	TCONS_00221079	XLOC_065904	ENST00000521550	SPIDR	8:48171253-48648868	8536	33623	33623	5.49946	10.1517	1.9915	-1.47759	0.880959	2.34979
69558	TCONS_00140681	XLOC_040363	ENST00000431545	YWHAEP5	2:139045598-139046363	2667	9716	9716	12.9546	44.0267	8.65808	-0.593055	1.76016	2.34626
73229	TCONS_00147693	XLOC_042871	ENST00000397137	BLCAP	20:36120873-36156333	29374	64454	64454	9.93478	2.62804	0.516877	-4.44434	-1.91654	2.34609
44394	TCONS_00090854	XLOC_027277	ENST00000561537	TPPP3	16:67423711-67427438	6889	28490	28490	9.83322	12.7582	2.51218	-1.98648	0.372456	2.34441
1402	TCONS_00009404	XLOC_000792	ENST00000373087	ZC3H12A	1:37940152-37949980	12700	42713	42713	7.11538	6.80493	1.3402	-2.41804	-0.0668412	2.34413
34416	TCONS_00070744	XLOC_021821	ENST00000553507	RP11-488C13.6	14:77228531-77253067	7656	31032	31032	6.88052	11.3697	2.23974	-1.61301	0.718746	2.34379
55593	TCONS_00115222	XLOC_032810	ENST00000598843	TRIP10	19:6737935-6751537	2747	10107	10107	36.623	42.0643	8.288	-2.15135	0.19702	2.3435
115782	TCONS_00257861	XLOC_078671	ENST00000477649	VMA21	X:150564986-150577836	6821	28290	28290	6.94864	12.8716	2.53893	-1.45079	0.886902	2.3419
52680	TCONS_00105975	XLOC_030992	ENST00000575992	OXLD1	17:79632065-79640934	18773	52340	52340	6.03943	4.49781	0.888484	-2.76777	-0.431674	2.33981
59709	TCONS_00120619	XLOC_034446	ENST00000597656	KHSRP	19:6413358-6424805	13025	43198	43198	5.17572	6.63437	1.31309	-2.01124	0.349489	2.33699
67525	TCONS_00137954	XLOC_038765	ENST00000418530	KIDINS220	2:8865407-8977760	39862	72963	72963	7.60147	1.68529	0.333865	-4.74199	-2.17712	2.33566
57427	TCONS_00117582	XLOC_033553	ENST00000407800	MRPS12	19:39405905-39466550	17371	50257	50257	8.5606	4.89611	0.971415	-3.13951	-0.812367	2.33347
77872	TCONS_00161890	XLOC_045917	ENST00000256495	BHLHE40	3:4938492-5027008	3774	15487	15487	32.7947	26.3903	5.2394	-2.66127	-0.316361	2.33254
73943	TCONS_00149912	XLOC_043519	ENST00000485488	EVA1C	21:33784313-33887980	12335	41771	41771	5.22949	7.01809	1.39616	-1.90861	0.423363	2.32961
19070	TCONS_00040518	XLOC_012472	ENST00000533425	ST5	11:8703957-8932498	5602	23648	23648	6.46042	16.0767	3.2038	-1.01195	1.30938	2.32712
36390	TCONS_00076760	XLOC_023187	ENST00000566197	BBS4	15:72978519-73030817	27336	62267	62267	9.84105	2.88263	0.574869	-4.10946	-1.76566	2.32608
7963	TCONS_00017961	XLOC_005082	ENST00000370207	F3	1:94883932-95058233	11657	40403	40403	6.03723	7.42555	1.48107	-2.03967	0.295798	2.32586
46760	TCONS_00098114	XLOC_028438	ENST00000577233	SOCS7	17:36508110-36556019	35908	69849	69849	5.14962	1.97704	0.394813	-3.71296	-1.38548	2.3241
59711	TCONS_00120621	XLOC_034446	ENST00000594496	KHSRP	19:6413358-6424805	17358	50074	50074	8.01949	4.89992	0.979272	-3.03839	-0.704964	2.32298
67830	TCONS_00138341	XLOC_038991	ENST00000429985	OST4	2:27265231-27294641	5001	20963	20963	8.90394	18.5526	3.71106	-1.27306	1.05998	2.32172
36861	TCONS_00077397	XLOC_023429	ENST00000559487	CTD-2262B20.1	15:85923801-86300336	6736	27729	27729	5.32022	13.0087	2.60697	-1.0507	1.28407	2.31903
73328	TCONS_00147830	XLOC_042965	ENST00000338380	SLPI	20:43880879-43883205	2619	9341	9341	9.74292	45.1874	9.06128	-0.120873	2.21133	2.31813
8005	TCONS_00018011	XLOC_005119	ENST00000364621	RNU4-75P	1:100250295-100250441	1163	3161	3161	46.9909	157.101	31.5596	-0.587138	1.73638	2.31555
73184	TCONS_00147629	XLOC_042837	ENST00000453310	RBM39	20:34291530-34330258	16257	48200	48200	5.23637	5.26689	1.06015	-2.3136	0.00657662	2.31269
26025	TCONS_00054077	XLOC_016166	ENST00000538416	RP11-656E20.5	12:10365056-10375727	32706	66978	66978	6.03514	2.26537	0.456407	-3.74865	-1.41196	2.31135
116536	TCONS_00258840	XLOC_079187	ENST00000315869	TFE3	X:48886241-48901012	15229	46551	46551	5.0556	5.63783	1.13657	-2.16588	0.155184	2.31046
92215	TCONS_00189175	XLOC_055383	ENST00000466342	SQSTM1	5:179224596-179334859	1199	3261	3261	94.2507	150.111	30.2823	-1.65466	0.669961	2.30949
20665	TCONS_00042631	XLOC_013251	ENST00000312419	POLD4	11:67085231-67193078	9560	35363	35363	6.23223	9.08387	1.83802	-1.78528	0.5377	2.30515
132	TCONS_00007761	XLOC_000041	ENST00000479707	AGRN	1:955502-991496	13947	44313	44313	6.83309	6.18845	1.25252	-2.44996	-0.150489	2.30475
2984	TCONS_00011541	XLOC_001890	ENST00000469638	TTF2	1:117602924-117665481	13995	44412	44412	5.93195	6.16482	1.24787	-2.25573	0.0499665	2.30459
59226	TCONS_00120046	XLOC_034283	ENST00000586109	SBNO2	19:1107635-1174918	5075	21010	21010	11.1528	18.244	3.70116	-1.59597	0.710177	2.30137
111623	TCONS_00231200	XLOC_069843	ENST00000495313	SWI5	9:131018107-131051269	6313	25886	25886	7.57864	14.0621	2.85339	-1.43159	0.886786	2.30106
112327	TCONS_00232084	XLOC_070236	ENST00000397561	LDHAP4	9:14921334-14922332	4637	19262	19262	12.3258	20.266	4.11247	-1.59781	0.712737	2.30098
23076	TCONS_00050134	XLOC_014575	ENST00000384746	RNU6-318P	12:31516414-31522235	479	1031	1031	69.3754	948.282	192.435	1.45344	3.76874	2.30095
66941	TCONS_00137083	XLOC_038447	ENST00000373635	PSMD1	2:231921577-232037541	18931	51916	51916	5.73486	4.45578	0.90479	-2.7074	-0.361208	2.30002
90726	TCONS_00187217	XLOC_054530	ENST00000506742	CTC-329H14.1	5:108083522-108532542	942	2464	2464	38.7921	220.698	44.8566	0.196918	2.50362	2.29868
75846	TCONS_00154369	XLOC_044906	ENST00000516603	Y_RNA	22:37387162-37425863	841	2183	2183	64.0398	265.732	54.1093	-0.244683	2.05693	2.29602
45680	TCONS_00096639	XLOC_027833	ENST00000582050	EIF4A1	17:7465191-7536700	4008	16334	16334	6.49383	24.2621	4.9406	-0.385925	1.89848	2.29595
20093	TCONS_00041907	XLOC_013070	ENST00000534719	FTH1	11:61717292-61735132	2756	9832	9832	14.6235	41.942	8.54164	-0.785257	1.51767	2.29581
99092	TCONS_00203221	XLOC_060916	ENST00000415714	RP1-60O19.1	6:107150736-107235416	20249	53572	53572	7.43019	4.12752	0.840996	-3.13876	-0.854078	2.29511
53184	TCONS_00108256	XLOC_031241	ENST00000585331	PSMG2	18:12437679-12725739	15663	46960	46960	8.01998	5.47361	1.11656	-2.84085	-0.549669	2.29343
1495	TCONS_00009521	XLOC_000871	ENST00000435719	CAP1	1:40505904-40538321	4617	19088	19088	13.6266	20.3549	4.15781	-1.71818	0.5757	2.29148
71108	TCONS_00142813	XLOC_041414	ENST00000428768	KIF1A	2:241653180-241759725	16480	48202	48202	10.1131	5.18406	1.06007	-3.2545	-0.966999	2.28993
94675	TCONS_00192521	XLOC_057270	ENST00000520969	MGAT4B	5:179224596-179334859	6762	27363	27363	11.6204	12.9699	2.65285	-2.14099	0.157891	2.28955
68529	TCONS_00139255	XLOC_039526	ENST00000462320	NFU1	2:69622881-69664760	8909	33561	33561	5.72568	9.73659	1.9958	-1.52264	0.759149	2.28645
3385	TCONS_00012058	XLOC_002161	ENST00000495805	PSMB4	1:151372009-151374420	20388	53619	53619	5.47875	4.09485	0.839604	-2.81527	-0.425578	2.28603
32992	TCONS_00068793	XLOC_021010	ENST00000550551	MTA1	14:105864915-105937066	8450	32396	32396	10.832	10.2579	2.10564	-2.3868	-0.0850221	2.2844
48536	TCONS_00100443	XLOC_029216	ENST00000459500	RNU1-80P	17:75916179-75916340	1662	4922	4922	6.53325	88.1105	18.1221	1.45344	3.75109	2.28157
116632	TCONS_00258993	XLOC_079266	ENST00000495519	KDM5C	X:53220502-53254604	9592	35032	35032	10.1849	9.04781	1.86706	-2.44451	-0.16905	2.2768
84371	TCONS_00170591	XLOC_049733	ENST00000498774	LRRFIP1P1	3:178865901-178984790	9026	33723	33723	5.69532	9.60569	1.98274	-1.53437	0.74985	2.27639
113308	TCONS_00233402	XLOC_071173	ENST00000363236	RNU6-984P	9:111934254-112083244	634	1533	1533	14.0867	465.099	96.0636	2.75444	5.0445	2.27548
104345	TCONS_00214564	XLOC_064542	ENST00000456502	FAM133B	7:92190071-92219708	7589	29702	29702	5.14424	11.4812	2.37719	-1.13159	1.14953	2.27194
54398	TCONS_00109922	XLOC_032178	ENST00000578619	GAREM	18:29598334-30050447	6457	26004	26004	15.9398	13.6743	2.83427	-2.51043	-0.225653	2.27042
51351	TCONS_00104210	XLOC_030422	ENST00000351111	MRPL10	17:45900637-45908907	17731	49737	49737	6.8413	4.78882	0.992601	-2.79232	-0.512504	2.27039
45075	TCONS_00091759	XLOC_027613	ENST00000261623	CYBA	16:88709690-88717560	3193	11961	11961	7.23402	33.2295	6.89618	-0.0760045	2.19933	2.26859
84618	TCONS_00170905	XLOC_049887	ENST00000363314	RNU1-20P	3:191857183-192485553	984	2583	2583	12.1327	203.327	42.3057	1.78827	4.06489	2.26488
63618	TCONS_00132615	XLOC_036115	ENST00000545753	FOSL2	2:28607275-28640179	10029	35778	35778	14.3261	8.64775	1.80105	-3.00036	-0.732854	2.26349
68219	TCONS_00138851	XLOC_039240	ENST00000409973	MCFD2	2:47126413-47572296	8359	31834	31834	17.9477	10.362	2.15902	-3.07179	-0.794565	2.26284
27962	TCONS_00056777	XLOC_017154	ENST00000410612	RNU6-735P	12:95832512-95832619	1012	2670	2670	23.1036	194.231	40.4998	0.798121	3.07086	2.26178
85042	TCONS_00175118	XLOC_050063	ENST00000511904	WHSC1	4:1873150-1983934	8346	31747	31747	13.4999	10.3735	2.16685	-2.64088	-0.388078	2.25924
86907	TCONS_00177580	XLOC_051495	ENST00000379346	FNIP2	4:159690289-159959912	14882	45137	45137	6.61495	5.77718	1.20755	-2.46654	-0.199251	2.25828
31676	TCONS_00067067	XLOC_020322	ENST00000532036	PPM1A	14:60706838-60765805	18648	50774	50774	5.75322	4.53753	0.949343	-2.60554	-0.343967	2.25691
63925	TCONS_00133015	XLOC_036309	ENST00000467888	EPAS1	2:46509837-46613836	1600	4562	4562	23.4491	94.8373	19.8491	-0.262852	2.01118	2.25638
66853	TCONS_00136959	XLOC_038405	ENST00000443477	RHBDD1	2:227700296-228028829	3565	13660	13660	7.02431	28.6879	6.00576	-0.242175	2.02131	2.25602
15814	TCONS_00036197	XLOC_010845	ENST00000528572	C11orf96	11:43942608-44022707	15210	45600	45600	9.04941	5.64577	1.18424	-2.95034	-0.680393	2.25321
22715	TCONS_00049644	XLOC_014350	ENST00000546017	GABARAPL1	12:10365056-10375727	30558	64190	64190	7.12632	2.4964	0.523722	-3.78146	-1.51907	2.25298
36947	TCONS_00077507	XLOC_023494	ENST00000332496	SEMA4B	15:90703835-90772911	7843	30151	30151	9.42359	11.0936	2.32753	-2.01109	0.233849	2.25286
11577	TCONS_00026430	XLOC_007793	ENST00000467249	HNRNPH3	10:70042416-70167051	5345	21593	21593	16.4132	17.0093	3.57823	-2.20702	0.0468478	2.24901
48784	TCONS_00100774	XLOC_029315	ENST00000579133	ANAPC11	17:79845712-79869340	10982	37674	37674	6.81776	7.90663	1.66343	-2.08682	0.207908	2.2489
60860	TCONS_00122079	XLOC_034800	ENST00000492774	ATP13A1	19:19756006-19774502	12457	40713	40713	7.12302	6.9387	1.46154	-2.29043	-0.0376121	2.24718
20677	TCONS_00042648	XLOC_013254	ENST00000535922	AP003419.16	11:67195930-67202872	6171	24720	24720	8.86858	14.3683	3.03051	-1.56444	0.695694	2.24525
38698	TCONS_00079833	XLOC_024498	ENST00000563568	RP11-69H7.3	15:75315895-75504510	2529	8430	8430	28.7941	47.6566	10.0521	-1.52609	0.727148	2.24518
72001	TCONS_00146053	XLOC_041989	ENST00000364151	RNU6-743P	20:42034112-42034218	779	1954	1954	47.6641	304.893	64.3143	0.41354	2.67884	2.24509
65862	TCONS_00135681	XLOC_037873	ENST00000411164	RNU5E-9P	2:179007274-179007378	574	1347	1347	89.1435	564.331	119.123	0.403037	2.65886	2.24409
108443	TCONS_00223514	XLOC_067284	ENST00000411836	LSM12P1	8:35092974-35654068	2790	9722	9722	11.4601	40.9729	8.65157	-0.419564	1.83301	2.24364
60618	TCONS_00121788	XLOC_034728	ENST00000600740	SMIM7	19:16589867-16771253	13183	41973	41973	5.84649	6.54665	1.38292	-2.10144	0.157418	2.24304
56194	TCONS_00115976	XLOC_033027	ENST00000585891	EEF1DP1	19:14181153-14182052	25623	59049	59049	7.44635	3.13292	0.662324	-3.49412	-1.25448	2.2419
87610	TCONS_00178504	XLOC_052089	ENST00000399878	SEL1L3	4:25749054-25931435	4272	16946	16946	6.7512	22.4141	4.74107	-0.521253	1.72676	2.24112
94686	TCONS_00192534	XLOC_057270	ENST00000518168	MGAT4B	5:179224596-179334859	6597	26113	26113	5.11209	13.3284	2.82124	-0.870391	1.37963	2.2401
94700	TCONS_00192559	XLOC_057272	ENST00000522472	TBC1D9B	5:179224596-179334859	4172	16460	16460	18.3818	23.0889	4.89438	-1.91908	0.32349	2.238
98307	TCONS_00202178	XLOC_060320	ENST00000437635	C6orf222	6:36283533-36304662	18473	50214	50214	5.42789	4.58368	0.972967	-2.49641	-0.244973	2.23604
26981	TCONS_00055415	XLOC_016675	ENST00000550170	KRT8	12:53290970-53346686	28589	62113	62113	9.27538	2.72471	0.579012	-4.02521	-1.77191	2.23444
70132	TCONS_00141475	XLOC_040794	ENST00000453625	CACYBPP2	2:184472169-184472847	5632	22548	22548	5.92317	15.9672	3.3963	-0.806186	1.4257	2.23308
23308	TCONS_00050455	XLOC_014756	ENST00000547712	RP11-386G11.10	12:49521564-49541652	8722	32176	32176	5.65329	9.93545	2.12641	-1.42421	0.810457	2.22417
14330	TCONS_00029992	XLOC_009926	ENST00000369764	OBFC1	10:105642299-105677963	11212	37790	37790	8.97913	7.72801	1.6546	-2.46366	-0.218859	2.22361
51114	TCONS_00103916	XLOC_030331	ENST00000587776	HDAC5	17:42154113-42201070	25057	58172	58172	7.95983	3.21735	0.689042	-3.53204	-1.30665	2.22321
112493	TCONS_00232304	XLOC_070389	ENST00000379707	BAG1	9:33218362-33511164	28348	61698	61698	6.14167	2.75428	0.590178	-3.40512	-1.15628	2.22245
35319	TCONS_00075383	XLOC_022625	ENST00000300177	GREM1	15:33009470-33026870	25743	58873	58873	11.5032	3.11359	0.66752	-4.12063	-1.88224	2.2217
7269	TCONS_00017067	XLOC_004540	ENST00000481623	EFCAB14	1:47098408-47184824	6405	25157	25157	5.08307	13.7938	2.96279	-0.77517	1.4428	2.21898
79542	TCONS_00164115	XLOC_046899	ENST00000495719	NFKBIZ	3:101498045-101579866	3406	12541	12541	20.8094	30.5836	6.57381	-1.67683	0.551151	2.21796
48653	TCONS_00100603	XLOC_029271	ENST00000508628	RNF213	17:78234664-78411886	3589	13425	13425	9.24056	28.4228	6.12125	-0.607601	1.61874	2.21515
89649	TCONS_00185797	XLOC_053621	ENST00000515762	ROPN1L	5:10440846-10472141	34367	67036	67036	9.26992	2.10914	0.454742	-4.36828	-2.13765	2.21354
86292	TCONS_00176792	XLOC_050988	ENST00000513803	NFKB1	4:103422485-103538459	9507	33864	33864	13.2146	9.13698	1.97086	-2.77949	-0.533513	2.21289
40359	TCONS_00085409	XLOC_025299	ENST00000568826	METTL9	16:21413547-22012431	4538	17686	17686	29.1624	20.8592	4.52292	-2.68607	-0.479871	2.20536
25449	TCONS_00053278	XLOC_015849	ENST00000517280	RNU1-104P	12:127802253-127824617	662	1616	1616	39.57	405.165	87.8519	1.14423	3.35241	2.20536
82153	TCONS_00167612	XLOC_048536	ENST00000465117	PLXNB1	3:48445260-48471594	12607	40263	40263	7.47336	6.86015	1.48907	-2.34603	-0.129385	2.20383
28500	TCONS_00057484	XLOC_017442	ENST00000540129	WSB2	12:117890816-118583391	25682	58511	58511	6.0936	3.12272	0.678652	-3.1854	-0.97056	2.20206
44409	TCONS_00090872	XLOC_027280	ENST00000567170	ATP6V0D1	16:67471916-67515140	27162	60137	60137	6.58523	2.90802	0.632016	-3.38067	-1.1799	2.202
10873	TCONS_00025465	XLOC_007089	ENST00000434459	AKR1C1	10:4913858-5025475	4187	16180	16180	6.3873	22.9601	4.99341	-0.364601	1.84049	2.20103
41763	TCONS_00087322	XLOC_025949	ENST00000567320	CDH1	16:68771127-68869451	2489	7991	7991	83.9076	48.8661	10.6364	-2.98142	-0.781992	2.19982
433	TCONS_00008147	XLOC_000202	ENST00000488228	UBE4B	1:10092889-10241297	11409	37845	37845	7.00173	7.58061	1.65057	-2.09841	0.1081	2.19935
9920	TCONS_00020606	XLOC_006308	ENST00000532460	CSRP1	1:201452657-201853422	3993	15229	15229	65.8613	24.3918	5.33422	-3.64582	-1.44008	2.19305
64115	TCONS_00133264	XLOC_036480	ENST00000427809	EHBP1	2:62900985-63275775	5150	20089	20089	6.27754	17.9017	3.91541	-0.69894	1.5151	2.19286
16608	TCONS_00037329	XLOC_011251	ENST00000530442	CAPN1	11:64945076-64981116	3853	14543	14543	23.2724	25.659	5.62232	-2.06937	0.143536	2.19023
99697	TCONS_00204017	XLOC_061327	ENST00000433442	RP11-162J8.3	6:149068463-149398126	1588	4318	4318	12.0629	96.2802	21.1458	0.798121	2.99722	2.18687
21258	TCONS_00043432	XLOC_013537	ENST00000532603	PICALM	11:85668726-85783401	6910	26308	26308	8.94819	12.7165	2.79652	-1.68339	0.502068	2.185
84754	TCONS_00171083	XLOC_049953	ENST00000491658	TFRC	3:195754053-195809060	13159	41017	41017	6.1879	6.5607	1.44314	-2.09742	0.0785406	2.18464
109739	TCONS_00225283	XLOC_068265	ENST00000519278	NDRG1	8:134249413-134314265	8358	30567	30567	7.84528	10.3632	2.28623	-1.80029	0.397745	2.18042
33058	TCONS_00068911	XLOC_021066	ENST00000459475	SNORD126	14:20779526-20801471	204	374	374	812.634	12624.6	2785.26	1.7588	3.95406	2.18036
75804	TCONS_00154316	XLOC_044874	ENST00000424387	TOM1	22:35694706-35743987	40390	71408	71408	6.72757	1.65066	0.364318	-4.5022	-2.03872	2.17977
19154	TCONS_00040643	XLOC_012504	ENST00000525606	EIF4G2	11:10804832-10830657	2014	6075	6075	18.5018	64.6303	14.311	-0.385932	1.79995	2.17509
72355	TCONS_00146515	XLOC_042258	ENST00000488546	GNAS	20:57392058-57486247	1522	4105	4105	36.5381	101.268	22.4472	-0.716798	1.46354	2.17358
42577	TCONS_00088380	XLOC_026352	ENST00000412368	JMJD8	16:730223-734529	26948	59388	59388	8.76603	2.93782	0.652219	-3.74931	-1.58488	2.17132
102346	TCONS_00211879	XLOC_063106	ENST00000493259	CPA4	7:129932973-129964020	46041	75282	75282	16.6205	1.31285	0.292218	-5.84974	-3.67017	2.16759
102091	TCONS_00211545	XLOC_062940	ENST00000492891	TES	7:115834699-116148595	11476	37436	37436	5.32854	7.54087	1.67939	-1.66335	0.500949	2.1668
10887	TCONS_00025482	XLOC_007093	ENST00000605322	AKR1C3	10:5077545-5149878	4577	17432	17432	5.77417	20.6105	4.59699	-0.337297	1.83264	2.16462
86056	TCONS_00176494	XLOC_050841	ENST00000384337	RNU5A-2P	4:82255456-82255572	281	458	458	158.582	5712.53	1275.89	2.9889	5.168	2.16263
43139	TCONS_00089138	XLOC_026550	ENST00000311052	CARHSP1	16:8768421-8962866	7347	27306	27306	22.9659	11.8992	2.66137	-3.13327	-0.948055	2.16063
74136	TCONS_00150170	XLOC_043646	ENST00000423596	SH3BGR	21:40817780-40887433	6256	23839	23839	19.8232	14.1619	3.16938	-2.67409	-0.490776	2.15974
35500	TCONS_00075619	XLOC_022746	ENST00000344051	SPINT1	15:41128005-41150405	7913	28918	28918	20.2546	10.9945	2.46242	-3.05192	-0.883727	2.15864
24126	TCONS_00051518	XLOC_015061	ENST00000539977	PABPC1P4	12:63952692-64217675	3860	14302	14302	6.70563	25.5473	5.72548	-0.244866	1.92601	2.1577
97912	TCONS_00201673	XLOC_060194	ENST00000441793	BAG6	6:31606804-31625987	4385	16519	16519	10.4139	21.7552	4.87673	-1.10807	1.05889	2.15738
58535	TCONS_00119092	XLOC_033952	ENST00000462990	PPP2R1A	19:52693054-52734547	27961	60250	60250	10.9777	2.80083	0.628693	-4.12652	-1.97754	2.15543
116393	TCONS_00258667	XLOC_079066	ENST00000419629	SDCBPP3	X:40749899-40750790	3317	11628	11628	8.81266	31.6834	7.11262	-0.32375	1.84196	2.15528
44230	TCONS_00090637	XLOC_027203	ENST00000569924	CNOT1	16:58496749-58663790	14018	41958	41958	10.51	6.15603	1.3838	-2.94052	-0.765903	2.15336
25208	TCONS_00052977	XLOC_015733	ENST00000431907	CLIC1P1	12:121352202-121352926	2713	8788	8788	12.288	42.8394	9.6323	-0.369302	1.79699	2.15298
20077	TCONS_00041887	XLOC_013066	ENST00000525094	FADS3	11:61640990-61659523	5837	22364	22364	12.1919	15.2396	3.42705	-1.83606	0.321696	2.15279
70905	TCONS_00142534	XLOC_041254	ENST00000412556	BANF1P3	2:231569084-231685790	2601	8238	8238	18.509	45.6436	10.2815	-0.868112	1.29524	2.15036
5038	TCONS_00014188	XLOC_003194	ENST00000364623	RNU1-141P	1:218303136-218303294	1057	2637	2637	6.24054	182.482	41.1909	2.70907	4.86824	2.14736
22450	TCONS_00049272	XLOC_014232	ENST00000396858	GAPDH	12:6643092-6647537	4778	18095	18095	23.2861	19.5008	4.40887	-2.42053	-0.2618	2.14505
22250	TCONS_00049020	XLOC_014139	ENST00000543065	WNK1	12:861758-1020618	4865	18409	18409	10.6442	19.1268	4.32572	-1.32508	0.836824	2.14459
113780	TCONS_00233985	XLOC_071439	ENST00000467343	CRAT	9:131857088-131911225	4022	14912	14912	5.07752	24.1515	5.46233	0.083562	2.2486	2.14453
5940	TCONS_00015383	XLOC_003810	ENST00000467067	ERRFI1	1:8062788-8086368	5820	22165	22165	14.7169	15.2867	3.46075	-2.09499	0.0539436	2.14313
79933	TCONS_00164623	XLOC_047207	ENST00000467179	ABTB1	3:127391777-127399769	37144	68389	68389	5.27445	1.87978	0.425941	-3.65626	-1.48269	2.14184
108236	TCONS_00223237	XLOC_067153	ENST00000518531	TNFRSF10B	8:22545171-22941132	6967	25836	25836	5.56806	12.6231	2.86071	-0.972143	1.17348	2.14162
76468	TCONS_00155159	XLOC_045237	ENST00000424046	MICAL3	22:18270414-18507325	12891	39796	39796	5.28652	6.70458	1.51971	-1.81056	0.340618	2.14135
16162	TCONS_00036734	XLOC_011099	ENST00000530498	STX3	11:59466938-59573354	15539	44349	44349	5.47739	5.51476	1.25058	-2.13775	0.00956961	2.1407
88818	TCONS_00180145	XLOC_052954	ENST00000280612	SLC7A11	4:138948575-139163503	47305	75767	75767	5.39907	1.25168	0.284254	-4.26651	-2.1101	2.13861
56516	TCONS_00116449	XLOC_033147	ENST00000459743	PIK3R2	19:18263927-18288927	34529	66130	66130	5.33286	2.0946	0.476224	-3.48747	-1.35409	2.13696
108506	TCONS_00223593	XLOC_067328	ENST00000533619	FGFR1	8:38268655-38326352	3169	10909	10909	25.3506	33.5152	7.62025	-1.73849	0.3972	2.13691
76380	TCONS_00155045	XLOC_045162	ENST00000522304	NCAPH2	22:50946644-50961901	7287	26756	26756	14.0451	12.0106	2.73361	-2.37487	-0.234234	2.13543
85898	TCONS_00176288	XLOC_050745	ENST00000388104	RNU6ATAC5P	4:73892464-73892590	683	1610	1610	26.0583	388.279	88.4399	1.75257	3.89881	2.13432
56866	TCONS_00116903	XLOC_033364	ENST00000608291	DPY19L3	19:32880955-32976801	1142	2841	2841	23.8522	162.232	37.0236	0.613489	2.76489	2.13154
9392	TCONS_00019856	XLOC_005879	ENST00000368012	PVRL4	1:161040784-161059389	24356	55923	55923	7.21621	3.32654	0.759446	-3.26576	-1.12285	2.131
117735	TCONS_00260534	XLOC_080148	ENST00000504061	MTCP1	X:154289896-154384778	6468	24168	24168	8.40478	13.6492	3.11619	-1.43957	0.703252	2.13096
1192	TCONS_00009139	XLOC_000684	ENST00000271064	TINAGL1	1:32042115-32053288	13382	40529	40529	8.50656	6.4464	1.47271	-2.52868	-0.402372	2.13002
2721	TCONS_00011198	XLOC_001742	ENST00000369923	SARS	1:109756514-109780791	6766	25181	25181	22.3425	12.9513	2.95887	-2.92037	-0.780885	2.12998
95080	TCONS_00197850	XLOC_057683	ENST00000384154	RNU6-190P	6:17615268-17711388	329	528	528	202.037	3662.61	836.856	2.03391	4.18272	2.12982
37826	TCONS_00078671	XLOC_024077	ENST00000391248	RNU1-78P	15:45295061-45295226	531	1127	1127	19.6648	706.115	161.416	3.02758	5.16646	2.12912
79375	TCONS_00163888	XLOC_046734	ENST00000476047	RP11-550F7.1	3:75955845-77699115	3455	12024	12024	10.8107	30.0192	6.86581	-0.671506	1.46889	2.12838
64508	TCONS_00133793	XLOC_036765	ENST00000453448	KCMF1	2:85198215-85286595	4794	17985	17985	8.80346	19.412	4.44216	-0.992946	1.13721	2.12762
12564	TCONS_00027639	XLOC_008551	ENST00000605659	WDR11	10:122368119-122669036	11366	36545	36545	14.1815	7.6155	1.74406	-3.02445	-0.905703	2.12649
41330	TCONS_00086686	XLOC_025817	ENST00000569372	GPR56	16:57644563-57698944	5891	22159	22159	6.21283	15.0978	3.46218	-0.866597	1.27446	2.12458
21612	TCONS_00043923	XLOC_013797	ENST00000541231	TIMM8B	11:111895537-112095422	8420	29844	29844	5.95161	10.2914	2.36117	-1.46326	0.792749	2.12386
7165	TCONS_00016922	XLOC_004505	ENST00000487488	HECTD3	1:45468211-45477001	22406	53360	53360	5.4886	3.66654	0.84859	-2.69042	-0.58584	2.11128
67566	TCONS_00138004	XLOC_038791	ENST00000391256	SNORA26	2:10230331-10230446	483	964	964	6.39666	926.912	214.56	5.04768	7.17455	2.11105
97299	TCONS_00200836	XLOC_059504	ENST00000400822	MLLT4	6:168227601-168372703	8838	30735	30735	6.48773	9.80206	2.26902	-1.52931	0.586554	2.11102
58386	TCONS_00118882	XLOC_033868	ENST00000600793	PTOV1	19:50321538-50364001	4690	17309	17309	6.09249	20.0233	4.63543	-0.400513	1.71153	2.11091
23167	TCONS_00050252	XLOC_014662	ENST00000601185	AC020629.1	12:42550905-42632151	1237	3062	3062	28.0249	142.581	33.0365	0.218006	2.34567	2.10965
36786	TCONS_00077297	XLOC_023371	ENST00000286760	WHAMM	15:83478379-83503611	523	1101	1101	5.14132	725.631	168.199	5.01355	7.1359	2.10907
7076	TCONS_00016811	XLOC_004456	ENST00000426263	SLC2A1	1:43391051-43424530	7829	27964	27964	9.91727	11.1166	2.57898	-1.95758	0.161694	2.10784
11368	TCONS_00026151	XLOC_007586	ENST00000483623	ALOX5	10:45869660-45948569	11411	36338	36338	7.66804	7.57985	1.75869	-2.13946	-0.0141462	2.10767
54383	TCONS_00109901	XLOC_032171	ENST00000584628	RP11-549B18.3	18:29304160-29306919	2334	7084	7084	9.06315	52.4926	12.1966	0.404917	2.52892	2.10564
77464	TCONS_00156602	XLOC_045726	ENST00000402458	NHP2L1	22:42069933-42094140	4413	16088	16088	6.22494	21.5767	5.02201	-0.312857	1.79103	2.10314
30601	TCONS_00062547	XLOC_019530	ENST00000364285	RNU1-24P	13:102104965-103054807	943	2267	2267	9.18211	219.881	51.1806	2.46389	4.57581	2.10305
83432	TCONS_00169305	XLOC_049138	ENST00000311075	MUC13	3:124624288-124672663	4123	14934	14934	14.2024	23.4285	5.45382	-1.39517	0.718727	2.10293
84793	TCONS_00171133	XLOC_049971	ENST00000607443	U4	3:196466727-196559518	2919	9552	9552	72.1927	37.8869	8.84616	-3.02525	-0.928467	2.09858
36535	TCONS_00076957	XLOC_023231	ENST00000564848	C15orf39	15:75315895-75504510	27325	58624	58624	5.60713	2.88485	0.675222	-3.05618	-0.960998	2.09506
1770	TCONS_00009893	XLOC_000976	ENST00000476731	PLK3	1:45265896-45272957	11634	36536	36536	6.41287	7.44529	1.74464	-1.90362	0.212846	2.0934
35504	TCONS_00075623	XLOC_022746	ENST00000568580	SPINT1	15:41128005-41150405	6745	24627	24627	18.4086	12.9985	3.04643	-2.59748	-0.507921	2.09315
90520	TCONS_00186940	XLOC_054332	ENST00000384017	RNU6-620P	5:82933623-83017432	889	2093	2093	21.4018	244.7	57.364	1.41083	3.51173	2.0928
89989	TCONS_00186255	XLOC_053979	ENST00000384500	Y_RNA	5:54273691-54338672	939	2244	2244	40.3436	221.22	51.8597	0.346064	2.45159	2.0928
20707	TCONS_00042687	XLOC_013260	ENST00000531178	CDK2AP2	11:67273967-67276120	15928	44147	44147	11.1884	5.37914	1.26225	-3.15793	-1.06343	2.09138
57461	TCONS_00117623	XLOC_033566	ENST00000594442	ZFP36	19:39897452-39900052	11805	36838	36838	11.0934	7.33308	1.72164	-2.71171	-0.604521	2.09063
93600	TCONS_00191118	XLOC_056691	ENST00000431054	P4HA2	5:131520568-131733095	10282	33725	33725	15.6939	8.44277	1.98229	-2.983	-0.903131	2.09055
78831	TCONS_00163178	XLOC_046438	ENST00000470296	ARIH2	3:48955220-49060928	7748	27469	27469	19.5188	11.238	2.63889	-2.91703	-0.802259	2.09038
63815	TCONS_00132877	XLOC_036240	ENST00000409077	MORN2	2:39103102-39202590	28108	59328	59328	7.05301	2.78268	0.653963	-3.43339	-1.33596	2.08919
28222	TCONS_00057135	XLOC_017312	ENST00000550032	CORO1C	12:109038884-109125372	10572	34333	34333	10.5602	8.20225	1.92973	-2.46416	-0.357625	2.08762
1363	TCONS_00009357	XLOC_000762	ENST00000356090	NCDN	1:35899090-36032875	10465	34045	34045	9.05414	8.29795	1.95515	-2.2228	-0.130744	2.08547
109199	TCONS_00224551	XLOC_067874	ENST00000523433	GEM	8:95261480-95274578	3213	10714	10714	12.9079	32.962	7.76955	-0.736428	1.34547	2.0849
72125	TCONS_00146203	XLOC_042038	ENST00000408119	RNU6ATAC38P	20:44376582-44420571	746	1730	1730	18.8513	333.029	78.6012	2.04852	4.13988	2.08302
47131	TCONS_00098572	XLOC_028593	ENST00000320033	ARL4D	17:41476326-41478505	10550	34196	34196	20.0875	8.22255	1.94238	-3.37717	-1.29106	2.08176
115048	TCONS_00256855	XLOC_077931	ENST00000471419	NONO	X:70503041-70521018	3379	11304	11304	15.3779	30.9856	7.32845	-1.07594	1.00938	2.08002
49539	TCONS_00101764	XLOC_029570	ENST00000575208	LSMD1	17:7760002-7816078	5798	21313	21313	23.6176	15.3632	3.63416	-2.72604	-0.622527	2.07979
111806	TCONS_00231422	XLOC_069912	ENST00000443588	ASS1	9:133320315-133376661	7113	25398	25398	10.1227	12.3567	2.92732	-1.80304	0.283845	2.07764
25377	TCONS_00053186	XLOC_015794	ENST00000536079	DDX55	12:124086623-124118313	48033	75528	75528	6.86919	1.21688	0.288309	-4.46731	-2.49331	2.0775
78254	TCONS_00162417	XLOC_046123	ENST00000307839	RPL15	3:23933150-24022109	7493	26542	26542	12.0966	11.6578	2.76323	-2.14685	-0.0552403	2.07687
8644	TCONS_00018875	XLOC_005549	ENST00000331491	HIST2H3D	1:149784825-149785236	3483	11749	11749	6.19381	29.6322	7.02525	0.164	2.25419	2.07655
22457	TCONS_00049283	XLOC_014241	ENST00000539735	COPS7A	12:6832906-6841041	32012	63053	63053	5.04653	2.33393	0.553625	-3.1948	-1.10619	2.07578
81182	TCONS_00166298	XLOC_047936	ENST00000487986	OPA1	3:193310932-193415612	12481	37949	37949	5.98994	6.9257	1.6441	-1.8887	0.212672	2.07466
42783	TCONS_00088656	XLOC_026415	ENST00000568796	PKD1	16:2089815-2185899	4416	15795	15795	7.89764	21.5681	5.12616	-0.643447	1.4452	2.07295
20283	TCONS_00042156	XLOC_013127	ENST00000604083	RP11-697H9.5	11:63448917-63527363	3622	12341	12341	45.2226	28.0624	6.67189	-2.78592	-0.697118	2.07247
3391	TCONS_00012064	XLOC_002164	ENST00000505188	CGN	1:151482985-151511168	3854	13444	13444	15.6683	25.6545	6.11274	-1.36518	0.704698	2.06932
25360	TCONS_00053167	XLOC_015789	ENST00000437502	SETD8	12:123868319-123893905	18901	48095	48095	8.9018	4.46447	1.06535	-3.06953	-1.00153	2.06716
20505	TCONS_00042454	XLOC_013195	ENST00000532776	RELA	11:65421066-65439190	32947	63784	63784	7.38162	2.23934	0.534666	-3.78453	-1.71509	2.06636
81193	TCONS_00166310	XLOC_047944	ENST00000476918	HES1	3:193853933-193856521	5701	20734	20734	18.2921	15.7342	3.76363	-2.29526	-0.223198	2.06371
95376	TCONS_00198237	XLOC_057960	ENST00000420110	HLA-L	6:30201165-30314661	2055	5810	5810	7.25319	62.7836	15.05	1.0335	3.11139	2.06063
26693	TCONS_00055022	XLOC_016551	ENST00000553065	DDX23	12:49223546-49246625	2623	7874	7874	11.536	45.0041	10.7968	-0.100644	1.95734	2.05945
64059	TCONS_00133184	XLOC_036422	ENST00000537260	EIF3FP3	2:58478016-58479810	2679	8076	8076	12.7877	43.7916	10.5164	-0.293065	1.7736	2.05802
44569	TCONS_00091078	XLOC_027341	ENST00000439109	NQO1	16:69740898-69760854	10961	34621	34621	7.83796	7.9213	1.90282	-2.04875	0.00989541	2.0576
9651	TCONS_00020250	XLOC_006064	ENST00000563563	KIAA0040	1:175126122-175162135	10431	33516	33516	9.52484	8.32099	1.99949	-2.27742	-0.201442	2.05712
21520	TCONS_00043801	XLOC_013743	ENST00000384240	Y_RNA	11:108027941-108338258	1186	2859	2859	12.6453	152.711	36.7154	1.50998	3.58543	2.05635
55308	TCONS_00114859	XLOC_032680	ENST00000592839	SF3A2	19:2100987-2248678	28683	59317	59317	5.49532	2.7158	0.654286	-3.08151	-1.02443	2.05339
96277	TCONS_00199406	XLOC_058454	ENST00000356170	FKBP1C	6:63921350-63922929	1411	3480	3480	53.4648	114.967	27.7108	-0.964608	1.10148	2.0527
100743	TCONS_00209800	XLOC_062104	ENST00000412860	TCP1P1	7:42834504-42842093	4844	17294	17294	5.58306	19.2224	4.64061	-0.28169	1.77995	2.0504
50820	TCONS_00103526	XLOC_030248	ENST00000593096	KRT19	17:39679868-39684560	2263	6539	6539	35.0696	54.7653	13.2243	-1.41253	0.638507	2.05007
5185	TCONS_00014369	XLOC_003314	ENST00000433837	RP5-1087E8.3	1:227177565-227506175	1966	5453	5453	21.4393	67.0452	16.1985	-0.418985	1.64079	2.04927
71106	TCONS_00142811	XLOC_041414	ENST00000404283	KIF1A	2:241653180-241759725	7020	24764	24764	6.0325	12.5049	3.02337	-1.01462	1.04831	2.04826
88182	TCONS_00179289	XLOC_052542	ENST00000509142	SEC31A	4:83739813-83934079	18791	47642	47642	6.50443	4.49281	1.0868	-2.58777	-0.5417	2.04754
60900	TCONS_00122130	XLOC_034825	ENST00000596797	ZNF737	19:20718630-20844402	4960	17652	17652	7.97578	18.7228	4.53231	-0.820685	1.22767	2.04648
24290	TCONS_00051747	XLOC_015161	ENST00000547780	CNOT2	12:70132460-70748773	24374	54592	54592	5.36186	3.32293	0.80503	-2.73165	-0.684493	2.04534
5960	TCONS_00015408	XLOC_003823	ENST00000497492	ENO1	1:8921060-8939953	2843	8839	8839	45.2419	39.51	9.57455	-2.25799	-0.201551	2.04494
105538	TCONS_00216099	XLOC_065207	ENST00000469108	CDK5	7:150750898-150773617	19692	48744	48744	5.2816	4.26569	1.03587	-2.35665	-0.316554	2.04193
40703	TCONS_00085845	XLOC_025429	ENST00000357402	MVP	16:29817426-29859355	3274	10589	10589	20.5809	32.3648	7.86302	-1.39618	0.652302	2.04127
10463	TCONS_00021347	XLOC_006766	ENST00000366667	AGT	1:230838268-230945072	4381	15358	15358	12.5232	21.7586	5.28723	-1.25889	0.794208	2.041
111954	TCONS_00231595	XLOC_069982	ENST00000605447	RP11-349K21.1	9:136944025-136944566	3970	13723	13723	5.75324	24.5682	5.97862	0.0384856	2.08901	2.03891
6965	TCONS_00016675	XLOC_004390	ENST00000470443	PABPC4	1:40026487-40042462	16302	43845	43845	13.7588	5.24946	1.27798	-3.43865	-1.39039	2.0383
30210	TCONS_00062018	XLOC_019070	ENST00000545120	RCN1P2	13:45911007-45966224	1784	4759	4759	28.0408	77.5761	18.8939	-0.591111	1.46252	2.03769
25806	TCONS_00053768	XLOC_016060	ENST00000545942	CHD4	12:6679248-6716642	9519	31161	31161	6.61733	9.1267	2.22561	-1.59247	0.461232	2.03589
63235	TCONS_00132138	XLOC_035811	ENST00000489749	RSAD2	2:6980700-7038370	23349	53230	53230	13.9107	3.4959	0.853534	-4.02471	-1.99864	2.03414
100589	TCONS_00209589	XLOC_061988	ENST00000478124	GARS	7:30536236-30673649	18197	46561	46561	5.47357	4.65321	1.13636	-2.32865	-0.238886	2.03381
15736	TCONS_00036088	XLOC_010785	ENST00000527326	CD44	11:35160416-35253949	7334	25454	25454	8.30012	11.9236	2.91946	-1.5042	0.523287	2.03005
858	TCONS_00008690	XLOC_000487	ENST00000482370	RPL11	1:24018268-24022915	40022	69105	69105	6.00841	1.67545	0.410954	-3.86735	-1.8483	2.0275
28321	TCONS_00057257	XLOC_017349	ENST00000550228	GPN3	12:110890288-110928190	3697	12302	12302	35.3392	27.2578	6.69756	-2.40735	-0.377694	2.02496
110287	TCONS_00229451	XLOC_068533	ENST00000456723	RP11-307L3.2	9:6278666-6279153	2295	6559	6559	13.9098	53.6156	13.2015	-0.089171	1.94068	2.02195
56094	TCONS_00115857	XLOC_032997	ENST00000302754	JUNB	19:12873816-12985765	2600	7600	7600	58.819	45.6774	11.2513	-2.40119	-0.366189	2.02139
98185	TCONS_00202006	XLOC_060265	ENST00000489157	TAPBP	6:33267470-33282164	3554	11649	11649	23.9211	28.8042	7.09747	-1.76671	0.26372	2.02091
13852	TCONS_00029397	XLOC_009616	ENST00000372231	ANXA11	10:81910644-81965328	12564	37204	37204	5.96772	6.88254	1.69691	-1.83057	0.204812	2.02003
27498	TCONS_00056130	XLOC_016810	ENST00000549039	CTDSP2	12:58213709-58240522	10248	32538	32538	12.5348	8.47041	2.09069	-2.58132	-0.568652	2.01845
11115	TCONS_00025791	XLOC_007301	ENST00000456711	COMMD3	10:22604902-22620413	10143	32341	32341	5.17707	8.54849	2.11129	-1.44316	0.71683	2.01754
48886	TCONS_00100909	XLOC_029349	ENST00000575578	FOXK2	17:80477588-80606429	7138	24621	24621	8.60704	12.3146	3.0475	-1.5088	0.513802	2.01467
9412	TCONS_00019882	XLOC_005885	ENST00000478394	ADAMTS4	1:161154097-161184185	14277	40177	40177	7.10557	6.03722	1.49539	-2.26659	-0.240439	2.01336
3954	TCONS_00012804	XLOC_002432	ENST00000492153	NDUFS2	1:161154097-161184185	4657	16155	16155	5.24838	20.1711	4.99958	-0.0809068	1.93958	2.01241
56150	TCONS_00115925	XLOC_033014	ENST00000292433	IER2	19:13254871-13265722	20134	48858	48858	39.2589	4.1548	1.03073	-5.27246	-3.24865	2.01111
47675	TCONS_00099350	XLOC_028837	ENST00000570977	TOM1L1	17:52976747-53267150	25589	55324	55324	5.08687	3.13736	0.779331	-2.70379	-0.703079	2.00924
48264	TCONS_00100075	XLOC_029143	ENST00000581589	KCTD2	17:73028669-73061984	5908	20838	20838	7.92588	15.0472	3.7379	-1.10254	0.917586	2.0092
97840	TCONS_00201557	XLOC_060153	ENST00000476729	FLOT1	6:30695485-30710510	3152	9922	9922	18.5192	33.9163	8.43411	-1.1433	0.867035	2.00767
47391	TCONS_00098951	XLOC_028723	ENST00000582155	NFE2L1	17:46125690-46138849	28300	58229	58229	16.4688	2.75946	0.687251	-4.58326	-2.57304	2.00548
37100	TCONS_00077708	XLOC_023572	ENST00000561608	MCTP2	15:94774766-95023632	4720	16316	16316	5.52532	19.8458	4.94699	-0.176728	1.84187	2.00421
77883	TCONS_00161901	XLOC_045921	ENST00000445686	EDEM1	3:5229226-5261642	14804	40909	40909	8.0307	5.81358	1.44931	-2.47836	-0.471476	2.00406
12261	TCONS_00027257	XLOC_008304	ENST00000434727	DPCD	10:103330316-103369425	18311	46254	46254	10.463	4.62177	1.15243	-3.21039	-1.18665	2.00377
95537	TCONS_00198457	XLOC_058024	ENST00000469577	PRRC2A	6:31588496-31605548	11111	34152	34152	6.96557	7.80112	1.9468	-1.86043	0.156862	2.00258
98254	TCONS_00202089	XLOC_060287	ENST00000394990	C6orf1	6:34214156-34217247	7949	26767	26767	7.0389	10.9362	2.73172	-1.37266	0.641487	2.00123
65121	TCONS_00134649	XLOC_037238	ENST00000443297	ACTR3	2:114586966-114720173	4023	13599	13599	9.7098	24.1288	6.03171	-0.704762	1.31307	2.00012
39320	TCONS_00080719	XLOC_024882	ENST00000428002	TM2D3	15:102161846-102192594	9730	31120	31120	6.55018	8.91518	2.22973	-1.56796	0.44088	1.9994
99856	TCONS_00204226	XLOC_061457	ENST00000337404	SOD2	6:160090088-160210781	2886	8778	8778	10.0319	38.5581	9.64622	-0.0709276	1.94139	1.999
111248	TCONS_00230738	XLOC_069587	ENST00000259318	AKAP2	9:112401575-112938715	30180	60019	60019	5.48683	2.53681	0.63552	-3.12869	-1.11865	1.99701
70715	TCONS_00142275	XLOC_041141	ENST00000396761	ATG9A	2:220074489-220094439	12099	35872	35872	5.0552	7.15281	1.79387	-1.51158	0.504675	1.99544
92828	TCONS_00190063	XLOC_055990	ENST00000384563	Y_RNA	5:56464934-56465036	516	1050	1050	17.5395	752.724	188.88	3.41873	5.42132	1.99465
38739	TCONS_00079887	XLOC_024511	ENST00000568108	PTPN9	15:75759461-75918810	17386	44763	44763	7.54053	4.89099	1.22807	-2.61652	-0.623718	1.99374
113299	TCONS_00233391	XLOC_071163	ENST00000325580	CTNNAL1	9:111696460-111775809	27128	56796	56796	5.88814	2.91254	0.731803	-3.00778	-1.01567	1.99275
106504	TCONS_00220855	XLOC_065813	ENST00000348567	TACC1	8:38585703-38710546	10878	33475	33475	7.96799	7.97598	2.00449	-2.01874	0.000681903	1.99242
14841	TCONS_00034912	XLOC_010267	ENST00000530118	EPS8L2	11:644232-727727	4612	15789	15789	12.5101	20.3796	5.12736	-1.29489	0.697932	1.99083
30242	TCONS_00062064	XLOC_019089	ENST00000411404	RNU2-6P	13:46916138-47012325	345	561	561	73.2684	2956.2	744.022	3.32876	5.33344	1.99033
6658	TCONS_00016299	XLOC_004246	ENST00000596131	AC114494.1	1:31882411-31907525	6671	22966	22966	14.5036	13.1811	3.31917	-2.14208	-0.139223	1.98958
70884	TCONS_00142506	XLOC_041237	ENST00000453485	TRIP12	2:230628553-230877825	6554	22659	22659	5.17656	13.4083	3.37646	-0.645494	1.37191	1.98954
50225	TCONS_00102708	XLOC_029920	ENST00000426464	DHRS13	17:27224755-27230089	21659	50503	50503	5.43576	3.81674	0.961152	-2.51881	-0.511752	1.9895
112647	TCONS_00232486	XLOC_070455	ENST00000466916	TLN1	9:35696944-35758572	5819	20351	20351	18.5237	15.291	3.85227	-2.27329	-0.277759	1.9889
101475	TCONS_00210765	XLOC_062641	ENST00000287934	FZD1	7:90893782-90898123	3341	10524	10524	7.86063	31.398	7.91886	-0.00361675	1.99201	1.98731
9755	TCONS_00020380	XLOC_006163	ENST00000464047	NMNAT2	1:183217371-183387737	15078	41142	41142	10.5857	5.69079	1.43593	-2.89089	-0.90413	1.98665
110542	TCONS_00229785	XLOC_068813	ENST00000498522	TESK1	9:35605366-35647473	10016	31495	31495	10.8006	8.65887	2.19038	-2.33347	-0.322535	1.983
115226	TCONS_00257111	XLOC_078158	ENST00000471855	RPL36A	X:100604434-100790975	2987	9119	9119	55.4609	36.642	9.27338	-2.59081	-0.597731	1.98233
90311	TCONS_00186679	XLOC_054192	ENST00000380591	BTF3	5:72794232-72801460	20208	48445	48445	5.95381	4.13759	1.04805	-2.52612	-0.52507	1.98109
66301	TCONS_00136259	XLOC_038104	ENST00000472050	NOP58	2:203130438-203168389	11930	35359	35359	6.80154	7.25216	1.83846	-1.88291	0.0980862	1.97991
43007	TCONS_00088948	XLOC_026500	ENST00000571178	PAM16	16:4364761-4475706	37759	66601	66601	10.5133	1.83449	0.46528	-4.50206	-2.52457	1.97921
25159	TCONS_00052916	XLOC_015712	ENST00000550197	CCDC64	12:120427672-120532298	17550	44735	44735	7.82141	4.84411	1.22942	-2.68672	-0.68886	1.97826
16965	TCONS_00037752	XLOC_011360	ENST00000398606	GSTP1	11:67351065-67354131	9869	31094	31094	11.8753	8.7845	2.23219	-2.42687	-0.438201	1.9765
77123	TCONS_00156153	XLOC_045571	ENST00000430220	LARGE	22:33558211-34318829	10459	32309	32309	7.52725	8.3026	2.11409	-1.84239	0.133932	1.97353
59414	TCONS_00120264	XLOC_034360	ENST00000589364	TLE2	19:2997635-3047633	3959	13083	13083	5.65048	24.6804	6.29352	0.141374	2.12622	1.97143
50375	TCONS_00102904	XLOC_030003	ENST00000394649	MYO1D	17:30819539-31233602	11725	34847	34847	6.57844	7.3846	1.88385	-1.92377	0.164228	1.97084
55842	TCONS_00115554	XLOC_032914	ENST00000590702	MRPL4	19:10362576-10399695	25909	55065	55065	7.11996	3.08776	0.78779	-3.21289	-1.20782	1.97068
71379	TCONS_00145247	XLOC_041534	ENST00000427242	FTLP3	20:4004381-4005250	1166	2706	2706	124.901	156.544	39.9447	-1.65686	0.320972	1.97049
55411	TCONS_00114980	XLOC_032716	ENST00000416526	HMG20B	19:3506270-3579086	20102	48096	48096	5.90582	4.16207	1.06526	-2.46775	-0.510691	1.9661
104870	TCONS_00215222	XLOC_064755	ENST00000458938	U3	7:107531414-107643700	1718	4300	4300	5.0269	82.9301	21.2337	2.06191	4.03739	1.96554
110018	TCONS_00225666	XLOC_068390	ENST00000526416	PLEC	8:144989320-145050902	6145	21025	21025	8.16148	14.437	3.69758	-1.15381	0.817261	1.96512
98111	TCONS_00201921	XLOC_060247	ENST00000354258	TAP1	6:32808493-32827362	4968	16792	16792	11.991	18.6833	4.78994	-1.33822	0.637054	1.96367
78583	TCONS_00162860	XLOC_046305	ENST00000441708	CTNNB1	3:41236327-42003922	9143	29204	29204	9.20301	9.47874	2.43061	-1.93149	0.0377243	1.96338
41354	TCONS_00086742	XLOC_025817	ENST00000379694	GPR56	16:57644563-57698944	3821	12384	12384	58.9811	25.9207	6.64887	-3.16493	-1.19167	1.96293
38976	TCONS_00080206	XLOC_024623	ENST00000559888	AP3B2	15:83205503-83378666	4803	16215	16215	5.09859	19.3704	4.9788	-0.057201	1.91997	1.95999
34565	TCONS_00070958	XLOC_021928	ENST00000555855	FOXN3	14:89591214-90421121	30757	60021	60021	6.3408	2.47153	0.635373	-3.32221	-1.35344	1.95973
113663	TCONS_00233844	XLOC_071404	ENST00000550992	AK1	9:130628758-130667687	10342	31856	31856	8.00978	8.38459	2.15707	-1.89821	0.059173	1.95867
18588	TCONS_00039852	XLOC_012236	ENST00000525893	RP13-317D12.3	11:448267-491393	726	1590	1590	23.7101	350.998	90.3653	1.91415	3.88737	1.95762
27363	TCONS_00055930	XLOC_016782	ENST00000546862	NACA	12:57106210-57181574	4067	13380	13380	27.1763	23.8203	6.143	-2.17482	-0.198855	1.95518
107587	TCONS_00222334	XLOC_066656	ENST00000519656	EFR3A	8:132916334-133025889	15094	40651	40651	5.02377	5.68542	1.46631	-1.79457	0.17142	1.95508
102120	TCONS_00211582	XLOC_062947	ENST00000458284	CAPZA2	7:116451123-116562103	8897	28429	28429	10.7654	9.74607	2.51983	-2.09687	-0.148109	1.9515
93704	TCONS_00191256	XLOC_056737	ENST00000509243	CTB-36O1.3	5:134240595-134347392	2495	6875	6875	19.9101	48.7583	12.6181	-0.659649	1.29186	1.95015
82167	TCONS_00167626	XLOC_048539	ENST00000494854	SHISA5	3:48509196-48542259	31517	60686	60686	7.5332	2.38575	0.617414	-3.63709	-1.66758	1.95013
46932	TCONS_00098329	XLOC_028497	ENST00000269593	IGFBP4	17:38599701-38613983	1926	4979	4979	30.0654	68.8574	17.8415	-0.766584	1.19407	1.94837
23830	TCONS_00051142	XLOC_014961	ENST00000356464	RPS26	12:56435636-56438116	6828	22867	22867	16.4407	12.8627	3.33649	-2.30796	-0.354912	1.94679
45771	TCONS_00096763	XLOC_027857	ENST00000581288	PFAS	17:8128138-8173809	9911	30744	30744	5.63069	8.73926	2.26792	-1.32796	0.633079	1.94614
40759	TCONS_00085911	XLOC_025441	ENST00000566012	ALDOA	16:30064410-30081778	2661	7468	7468	11.3125	44.0703	11.4498	0.00746825	1.96346	1.94449
15731	TCONS_00036081	XLOC_010785	ENST00000278385	CD44	11:35160416-35253949	5519	18700	18700	135.133	16.3587	4.2511	-5.00273	-3.04471	1.94415
60246	TCONS_00121301	XLOC_034612	ENST00000595880	MAN2B1	19:12754020-12792716	15292	40730	40730	9.87526	5.61267	1.46072	-2.7535	-0.822385	1.94201
110828	TCONS_00230185	XLOC_069181	ENST00000467124	VPS13A	9:79791498-80036457	19899	47401	47401	10.767	4.21403	1.09703	-3.29283	-1.35921	1.9416
22311	TCONS_00049102	XLOC_014165	ENST00000541659	ITFG2	12:2904118-3050306	14771	39794	39794	6.00071	5.82691	1.51975	-2.00432	-0.0455837	1.9389
50818	TCONS_00103524	XLOC_030248	ENST00000361566	KRT19	17:39679868-39684560	1819	4616	4616	51.4543	75.0503	19.576	-1.40658	0.54128	1.93877
97813	TCONS_00201528	XLOC_060145	ENST00000461593	PPP1R10	6:30568176-30614600	6978	23095	23095	7.43157	12.6034	3.29518	-1.18685	0.754364	1.93538
4375	TCONS_00013340	XLOC_002720	ENST00000498177	XPR1	1:180601139-180859387	5919	20033	20033	17.6911	15.0214	3.92907	-2.1743	-0.240521	1.93476
107457	TCONS_00222144	XLOC_066528	ENST00000531508	MAL2	8:120177272-120259088	26301	54950	54950	6.89603	3.0269	0.792188	-3.14355	-1.19423	1.93392
26984	TCONS_00055419	XLOC_016675	ENST00000549176	KRT8	12:53290970-53346686	2201	5856	5856	75.6698	56.9441	14.9046	-2.35103	-0.41393	1.93379
48268	TCONS_00100079	XLOC_029144	ENST00000455685	AC111186.1	17:73065818-73075644	2011	5207	5207	6.25478	65.1129	17.0464	1.4236	3.37865	1.93348
84512	TCONS_00170758	XLOC_049816	ENST00000429510	LIPH	3:185224049-185270401	23936	52319	52319	9.67216	3.39545	0.889319	-3.44752	-1.50723	1.93283
62233	TCONS_00123884	XLOC_035393	ENST00000596349	HSD17B14	19:49298318-49339935	10668	32128	32128	6.65137	8.1282	2.13101	-1.64876	0.291157	1.9314
499	TCONS_00008227	XLOC_000254	ENST00000376629	AGTRAP	1:11796140-11814859	12612	35753	35753	17.0395	6.85655	1.80332	-3.24851	-1.31378	1.92683
36070	TCONS_00076351	XLOC_023030	ENST00000355522	C2CD4A	15:62359175-62363116	6607	21972	21972	5.86061	13.3082	3.50191	-0.760301	1.18084	1.92611
43332	TCONS_00089400	XLOC_026660	ENST00000384051	RNU6-213P	16:15959576-15982482	1125	2500	2500	44.7662	166.985	44.0978	-0.0370643	1.90503	1.92094
38190	TCONS_00079141	XLOC_024268	ENST00000396024	ANXA2	15:60639332-60695082	21929	49710	49710	6.19613	3.76073	0.993617	-2.65591	-0.724042	1.92025
87962	TCONS_00179003	XLOC_052379	ENST00000510746	YTHDC1	4:69176104-69215807	3715	11570	11570	11.1514	27.0908	7.15981	-0.645713	1.27475	1.91981
52000	TCONS_00105088	XLOC_030747	ENST00000590010	SH3GL1P3	17:66097695-66157623	7504	24402	24402	5.76008	11.6361	3.08132	-0.920749	1.0077	1.91699
47738	TCONS_00099424	XLOC_028871	ENST00000575032	AKAP1	17:55162452-55198710	6109	20363	20363	6.0271	14.525	3.84991	-0.665457	1.2643	1.91564
117139	TCONS_00259637	XLOC_079678	ENST00000348502	ACSL4	X:108866928-108976632	9745	29817	29817	5.82592	8.90391	2.36384	-1.30954	0.608982	1.91331
80793	TCONS_00165749	XLOC_047761	ENST00000467383	ACTL6A	3:179280667-179322442	3089	9103	9103	18.5895	34.9267	9.29037	-0.999796	0.907287	1.91052
79985	TCONS_00164682	XLOC_047244	ENST00000504547	COPG1	3:128968448-128996614	11726	33904	33904	7.19472	7.38441	1.96744	-1.89238	0.0288283	1.90816
48510	TCONS_00100398	XLOC_029209	ENST00000590576	SEPT9	17:75249855-75496678	3744	11605	11605	7.34938	26.7314	7.13186	-0.0640772	1.85661	1.90618
9237	TCONS_00019631	XLOC_005785	ENST00000379752	RP11-110J1.2	1:157029023-157030554	7044	22934	22934	6.79022	12.4573	3.32472	-1.04577	0.872375	1.90569
79750	TCONS_00164388	XLOC_047075	ENST00000486418	TIMMDC1	3:119217378-119278449	4871	15860	15860	13.3663	19.0958	5.10138	-1.40258	0.510025	1.9043
32970	TCONS_00068771	XLOC_021007	ENST00000547217	PACS2	14:105675622-105864484	53483	77131	77131	5.97084	0.977918	0.26154	-4.53365	-2.60812	1.90268
56870	TCONS_00116907	XLOC_033366	ENST00000592786	PDCD5	19:33071973-33078358	6445	21166	21166	22.4778	13.6902	3.66381	-2.62786	-0.711703	1.90173
60795	TCONS_00121999	XLOC_034787	ENST00000592369	TMEM161A	19:19229977-19249322	14981	39518	39518	6.6268	5.73145	1.53583	-2.11708	-0.214683	1.89988
22052	TCONS_00044504	XLOC_014042	ENST00000527817	SRPR	11:126071992-126148027	9395	28781	28781	9.167	9.24254	2.47892	-1.89703	0.0157133	1.89858
68422	TCONS_00139120	XLOC_039390	ENST00000449444	XPO1	2:61698106-61765761	7645	24566	24566	6.9325	11.3859	3.05478	-1.20271	0.715575	1.89811
47419	TCONS_00098998	XLOC_028747	ENST00000509415	CALCOCO2	17:46908349-46943884	8874	27623	27623	26.3002	9.7618	2.61964	-3.35128	-1.4394	1.89778
22844	TCONS_00049826	XLOC_014449	ENST00000325349	EEF1A1P16	12:17143603-17145017	3113	9113	9113	10.0619	34.5766	9.28281	-0.127467	1.77826	1.89716
78596	TCONS_00162874	XLOC_046310	ENST00000427771	TRAK1	3:42055123-42267381	14797	39148	39148	6.05871	5.81609	1.56249	-1.95364	-0.054924	1.89621
41240	TCONS_00086583	XLOC_025799	ENST00000563781	HERPUD1	16:56965959-56977798	9449	28877	28877	23.5812	9.18291	2.46745	-3.28185	-1.36391	1.89593
58532	TCONS_00119088	XLOC_033952	ENST00000490868	PPP2R1A	19:52693054-52734547	25118	52965	52965	6.30385	3.20876	0.864214	-2.86942	-0.968753	1.89256
116137	TCONS_00258346	XLOC_078871	ENST00000388829	GPX1P1	X:13395306-13438072	2572	6917	6917	6.32194	46.4497	12.5195	0.964574	2.87142	1.89149
3517	TCONS_00012219	XLOC_002255	ENST00000466173	UBAP2L	1:154179181-154243986	5489	17978	17978	11.2387	16.4751	4.44318	-1.34941	0.548161	1.89062
22703	TCONS_00049625	XLOC_014348	ENST00000406003	HNRNPABP1	12:10264336-10265070	3220	9518	9518	8.60399	32.861	8.87693	0.026121	1.92775	1.88825
34840	TCONS_00071364	XLOC_022079	ENST00000554041	RP11-123M6.2	14:101245746-101327366	1735	4198	4198	55.0522	80.8933	21.863	-1.3478	0.553602	1.88753
98940	TCONS_00203034	XLOC_060779	ENST00000365233	RNU4-12P	6:86702738-86702877	2511	6630	6630	6.24005	48.2765	13.0623	1.05219	2.94934	1.88592
64526	TCONS_00133822	XLOC_036775	ENST00000384478	Y_RNA	2:85645843-85664152	1584	3623	3623	20.3439	96.6948	26.1629	0.340471	2.24649	1.88592
101550	TCONS_00210857	XLOC_062681	ENST00000364737	RNU4-16P	7:94536513-94925727	1557	3563	3563	32.864	99.093	26.833	-0.301169	1.59042	1.88477
50832	TCONS_00103539	XLOC_030253	ENST00000311208	KRT17	17:39775688-39943183	7259	23225	23225	21.4715	12.0755	3.27401	-2.72533	-0.834203	1.88295
47947	TCONS_00099692	XLOC_028971	ENST00000310827	DCAF7	17:61627795-61671642	27412	55313	55313	7.64733	2.87148	0.779682	-4.42261	-1.54547	1.88084
79348	TCONS_00163848	XLOC_046690	ENST00000362599	RNU1-62P	3:72625841-72626005	1900	4686	4686	13.2427	70.7157	19.2048	0.519714	2.41309	1.88057
71792	TCONS_00145799	XLOC_041879	ENST00000421424	MT1P3	20:33703159-33872788	821	1775	1775	25.2345	276.654	75.3053	1.56314	3.45168	1.87726
86149	TCONS_00176603	XLOC_050897	ENST00000365130	RNU1-36P	4:88921388-88921553	1065	2323	2323	10.7803	179.928	49.0463	2.1725	4.05446	1.8752
18468	TCONS_00039691	XLOC_012169	ENST00000278756	APLP2	11:129936835-130014706	5337	17281	17281	12.0614	17.0361	4.6446	-1.47597	0.492925	1.87497
97791	TCONS_00201504	XLOC_060138	ENST00000453195	TRIM26	6:30152231-30181204	19600	45914	45914	5.42409	4.28392	1.16803	-2.2169	-0.348273	1.87486
104659	TCONS_00214952	XLOC_064663	ENST00000249330	VGF	7:100805789-100808874	1460	3335	3335	113.922	108	29.4477	-1.96586	-0.0777081	1.87481
467	TCONS_00008188	XLOC_000232	ENST00000439080	TARDBP	1:11072413-11085796	25348	52922	52922	11.4904	3.17274	0.86619	-3.75216	-1.86245	1.87297
70737	TCONS_00142313	XLOC_041144	ENST00000462806	TUBA4A	2:220094478-220142892	13671	36749	36749	14.6257	6.31179	1.72717	-3.08427	-1.22064	1.86964
6108	TCONS_00015619	XLOC_003967	ENST00000462805	EPHA2	1:16450831-16483824	21003	47725	47725	5.10951	3.958	1.08323	-2.23786	-0.362682	1.86943
22359	TCONS_00049156	XLOC_014192	ENST00000537251	C12orf5	12:4430370-4462338	5713	18508	18508	6.72239	15.6897	4.29858	-0.659117	1.21694	1.86789
72598	TCONS_00146821	XLOC_042383	ENST00000381962	SRXN1	20:627258-656823	4084	12682	12682	58.3274	23.7227	6.50347	-3.17932	-1.2998	1.86699
2974	TCONS_00011528	XLOC_001880	ENST00000440951	ATP1A1	1:116915289-116961244	2614	6960	6960	23.2889	45.3171	12.4349	-0.922904	0.953534	1.86566
54704	TCONS_00110331	XLOC_032328	ENST00000590234	CXXC1	18:47808712-47814674	14142	37502	37502	9.74006	6.09827	1.67524	-2.5404	-0.683586	1.86403
70279	TCONS_00141659	XLOC_040902	ENST00000424674	SF3B1	2:198254507-198299815	4040	12475	12475	12.3593	24.0386	6.60719	-0.904946	0.958681	1.86324
114876	TCONS_00256645	XLOC_077803	ENST00000384376	RNU6-434P	X:54219255-54385075	472	861	861	213.399	979.609	269.376	0.325078	2.19928	1.86258
21684	TCONS_00044020	XLOC_013856	ENST00000449430	ZNF259	11:116648435-116658766	15727	40123	40123	8.00679	5.45021	1.49905	-2.41513	-0.561063	1.86226
33657	TCONS_00069757	XLOC_021303	ENST00000557459	NFKBIA	14:35859713-35964709	11195	32062	32062	5.45582	7.73842	2.13665	-1.36887	0.503258	1.85669
21795	TCONS_00044162	XLOC_013900	ENST00000526514	BCL9L	11:118754474-118829269	10869	31354	31354	6.42065	7.98416	2.2052	-1.5458	0.311861	1.85623
43044	TCONS_00088996	XLOC_026503	ENST00000562334	CDIP1	16:4560675-4588829	6130	19712	19712	9.60918	14.4823	4.00611	-1.27605	0.588369	1.85401
43236	TCONS_00089272	XLOC_026600	ENST00000573029	RSL1D1	16:11929055-11945442	9631	28631	28631	12.5584	9.01899	2.49499	-2.36818	-0.483446	1.85393
55641	TCONS_00115283	XLOC_032824	ENST00000450331	PNPLA6	19:7587511-7626650	30236	57807	57807	7.6239	2.53075	0.70016	-3.454	-1.60821	1.85381
16592	TCONS_00037310	XLOC_011245	ENST00000528802	TM7SF2	11:64851694-64883856	14012	37064	37064	6.00299	6.1579	1.70563	-1.81284	0.0295443	1.85213
86707	TCONS_00177302	XLOC_051346	ENST00000536295	RTN3P1	4:146296694-146297405	2611	6891	6891	17.9757	45.4342	12.5863	-0.530658	1.33328	1.85192
15907	TCONS_00036309	XLOC_010888	ENST00000421244	DGKZ	11:46354454-46402104	11225	32039	32039	14.2145	7.71946	2.13894	-2.73808	-0.885169	1.8516
24688	TCONS_00052308	XLOC_015445	ENST00000546490	CHPT1	12:102089779-102137918	2204	5600	5600	10.5898	56.707	15.7359	0.556049	2.41596	1.84947
21408	TCONS_00043642	XLOC_013674	ENST00000361236	TMEM123	11:102267062-102369532	6636	21105	21105	5.81204	13.2423	3.67733	-0.68625	1.18234	1.84842
71260	TCONS_00145099	XLOC_041466	ENST00000468272	RBCK1	20:388141-411610	8862	26887	26887	7.32193	9.77856	2.7158	-1.44635	0.414451	1.84824
47186	TCONS_00098643	XLOC_028627	ENST00000587109	GRN	17:42422613-42430470	15958	40209	40209	7.86253	5.37106	1.49305	-2.40013	-0.552057	1.84695
38565	TCONS_00079634	XLOC_024439	ENST00000268097	HEXA	15:72533521-72671129	14022	36965	36965	5.46345	6.15458	1.71118	-1.68766	0.167094	1.84667
58257	TCONS_00118705	XLOC_033843	ENST00000599459	TRPM4	19:49660997-49715093	7125	22346	22346	9.52535	12.3334	3.42974	-1.49139	0.366115	1.8464
1702	TCONS_00009800	XLOC_000957	ENST00000461670	ATP6V0B	1:44435671-44443967	6234	19900	19900	23.8133	14.2144	3.95878	-2.58914	-0.74148	1.84422
94135	TCONS_00191819	XLOC_056953	ENST00000377795	CD74	5:149781199-149792492	1940	4742	4742	21.388	68.1371	18.9773	-0.182893	1.6699	1.84417
60858	TCONS_00122077	XLOC_034800	ENST00000497762	ATP13A1	19:19756006-19774502	16036	40285	40285	11.1807	5.34287	1.48811	-2.91788	-1.0713	1.84413
88094	TCONS_00179185	XLOC_052483	ENST00000334306	SOWAHB	4:77816081-77819002	22853	49600	49600	7.8706	3.5841	0.998583	-2.98813	-1.13937	1.84365
25021	TCONS_00052738	XLOC_015609	ENST00000363265	Y_RNA	12:112563304-112591407	1370	3023	3023	19.2832	119.807	33.5099	0.782397	2.63225	1.83805
40178	TCONS_00085154	XLOC_025218	ENST00000565913	C16orf45	16:15489610-15737023	27015	54175	54175	7.59717	2.92802	0.819246	-3.20863	-1.37159	1.83756
25884	TCONS_00053861	XLOC_016082	ENST00000536053	C1R	12:7187512-7281538	3388	9732	9732	18.3206	30.8538	8.63994	-1.09413	0.75309	1.83635
105749	TCONS_00219849	XLOC_065324	ENST00000519376	FBXO25	8:356427-421225	4599	14288	14288	12.446	20.4621	5.73118	-1.13297	0.713347	1.83605
90641	TCONS_00187111	XLOC_054453	ENST00000515063	CAST	5:95213691-96143803	8976	26966	26966	7.59838	9.66371	2.70682	-1.4966	0.343046	1.83598
113361	TCONS_00233471	XLOC_071205	ENST00000532348	SUSD1	9:114803064-114937688	4730	14707	14707	6.16709	19.8146	5.55035	-0.169773	1.6839	1.83591
23805	TCONS_00051110	XLOC_014958	ENST00000553116	RAB5B	12:56367696-56388490	14526	37711	37711	11.0126	5.91864	1.66037	-2.77089	-0.890378	1.83376
68254	TCONS_00138891	XLOC_039263	ENST00000516080	RNU4-49P	2:48541775-48606433	444	778	778	442.111	1172.17	329.107	-0.440333	1.40305	1.83255
93773	TCONS_00191347	XLOC_056781	ENST00000363010	RNU6-888P	5:137450865-137475132	570	1123	1123	64.1829	576.583	161.907	1.31964	3.16645	1.83236
102348	TCONS_00211881	XLOC_063106	ENST00000488025	CPA4	7:129932973-129964020	20623	46584	46584	31.4565	4.04063	1.13519	-4.79698	-2.96942	1.83165
6880	TCONS_00016573	XLOC_004353	ENST00000296214	MEAF6	1:37955560-37980420	19010	44426	44426	5.89217	4.43665	1.24691	-2.24004	-0.411873	1.83112
95344	TCONS_00198198	XLOC_057940	ENST00000376818	HLA-G	6:29794743-29798902	2822	7596	7596	16.2891	39.9824	11.2582	-0.53638	1.28942	1.82838
64077	TCONS_00133208	XLOC_036453	ENST00000364206	RNU4-51P	2:61108655-61167156	1694	3902	3902	13.787	84.8959	23.911	0.78448	2.61758	1.82802
54468	TCONS_00110010	XLOC_032217	ENST00000592674	RPRD1A	18:33564349-33647539	6641	20895	20895	5.67243	13.2316	3.72677	-0.606672	1.21619	1.82799
109947	TCONS_00225560	XLOC_068370	ENST00000530616	EEF1D	8:144655659-144682485	6624	20828	20828	18.9816	13.2623	3.74039	-2.35383	-0.521349	1.82607
29323	TCONS_00060823	XLOC_018070	ENST00000378718	DGKZP1	13:44482849-44619922	3613	10488	10488	13.7313	28.1467	7.93953	-0.807098	1.031	1.82584
49548	TCONS_00101774	XLOC_029573	ENST00000571947	TRAPPC1	17:7825176-7853236	5924	18767	18767	17.4724	15.0078	4.23447	-2.03863	-0.224204	1.82546
91834	TCONS_00188673	XLOC_055182	ENST00000521939	RARS	5:167913449-167946304	5351	16781	16781	7.83749	16.9834	4.79324	-0.707172	1.1082	1.82505
55731	TCONS_00115403	XLOC_032860	ENST00000600719	RAB11B	19:8130285-8553998	3580	10340	10340	18.2855	28.5418	8.05631	-1.19654	0.643074	1.82488
94469	TCONS_00192253	XLOC_057202	ENST00000506983	KIAA1191	5:175773063-175788971	6957	21634	21634	12.1877	12.6383	3.57076	-1.79573	0.0501861	1.8235
23793	TCONS_00051095	XLOC_014956	ENST00000557180	DGKA	12:56295196-56347811	12999	34870	34870	6.58028	6.65249	1.88221	-1.83068	0.0130967	1.82146
110916	TCONS_00230317	XLOC_069274	ENST00000489291	DAPK1	9:90112142-90323548	14589	37597	37597	9.18936	5.8941	1.66835	-2.46128	-0.648028	1.82085
71151	TCONS_00142866	XLOC_041425	ENST00000460826	HDLBP	2:242166678-242293442	4991	15429	15429	29.8555	18.5923	5.2637	-2.51928	-0.681721	1.82056
45938	TCONS_00096988	XLOC_027971	ENST00000578649	UBB	17:16284111-16286059	2612	6749	6749	65.5058	45.3945	12.8543	-2.36868	-0.531806	1.82027
65549	TCONS_00135258	XLOC_037655	ENST00000481115	PKP4	2:159313475-159610287	10433	29891	29891	8.12602	8.31794	2.35554	-1.81131	0.0259736	1.82017
98043	TCONS_00201838	XLOC_060227	ENST00000395496	AGPAT1	6:32116135-32145873	24406	51008	51008	5.88516	3.31813	0.939676	-2.65976	-0.824458	1.82013
68945	TCONS_00139818	XLOC_039773	ENST00000470706	EIF2AK3	2:88829462-88931337	18492	43498	43498	6.48287	4.57924	1.29756	-2.32291	-0.509885	1.81931
46179	TCONS_00097341	XLOC_028079	ENST00000579855	ALDH3A2	17:19551448-19580911	12136	33310	33310	10.315	7.13164	2.02101	-2.35131	-0.537765	1.81916
48260	TCONS_00100069	XLOC_029140	ENST00000337231	CDR2L	17:72983726-73001895	15873	39608	39608	8.49956	5.39866	1.53014	-2.48586	-0.657973	1.81894
33867	TCONS_00070048	XLOC_021471	ENST00000554251	ERO1L	14:53106633-53162618	8526	25699	25699	7.39773	10.1622	2.88088	-1.36748	0.457167	1.81863
31802	TCONS_00067223	XLOC_020375	ENST00000555982	PLEKHG3	14:65170510-65346601	6587	20634	20634	5.2938	13.3508	3.78647	-0.497268	1.33635	1.818
9904	TCONS_00020588	XLOC_006302	ENST00000503578	LAD1	1:201328135-201372894	13530	35690	35690	28.5419	6.37449	1.80822	-3.98392	-2.16857	1.81774
20304	TCONS_00042181	XLOC_013142	ENST00000539963	RP11-783K16.14	11:63974149-64001824	3691	10735	10735	24.2951	27.3285	7.75216	-1.66277	0.175197	1.81774
56171	TCONS_00115949	XLOC_033017	ENST00000593274	C19orf53	19:13875345-13889276	4913	15108	15108	10.5787	18.9424	5.37517	-0.984328	0.831734	1.81724
49832	TCONS_00102165	XLOC_029725	ENST00000480316	FLCN	17:16945858-17140502	4726	14531	14531	9.1536	19.8249	5.62599	-0.719291	1.11076	1.81713
48246	TCONS_00100055	XLOC_029133	ENST00000413388	SLC9A3R1	17:72636058-72765492	2806	7422	7422	33.1888	40.5751	11.5226	-1.53927	0.287732	1.81613
13293	TCONS_00028609	XLOC_009182	ENST00000417455	CAP1P2	10:44100290-44101699	5209	16154	16154	6.07281	17.5938	4.9998	-0.298122	1.52903	1.81512
22372	TCONS_00049186	XLOC_014194	ENST00000539573	NDUFA9	12:4671369-4960277	12408	33752	33752	7.17615	6.96472	1.97989	-1.85555	-0.0499505	1.81464
1967	TCONS_00010163	XLOC_001128	ENST00000420575	RP4-631H13.6	1:53361655-53392884	3105	8591	8591	39.2779	34.6514	9.85731	-2.01001	-0.185447	1.81365
80907	TCONS_00165925	XLOC_047823	ENST00000462665	DVL3	3:183851806-184402546	4756	14604	14604	14.7491	19.6682	5.59619	-1.40955	0.408715	1.81335
51714	TCONS_00104685	XLOC_030613	ENST00000364019	RNU4-13P	17:57614719-57614860	1198	2561	2561	33.3702	150.317	42.7697	0.344511	2.17128	1.81335
85902	TCONS_00176292	XLOC_050753	ENST00000295897	ALB	4:74262830-74287129	4138	12385	12385	8.34238	23.3144	6.64839	-0.347651	1.47488	1.81015
95896	TCONS_00198913	XLOC_058183	ENST00000373509	PIM1	6:37137978-37143202	17711	42230	42230	11.5334	4.79418	1.36888	-3.08761	-1.27033	1.80829
33445	TCONS_00069472	XLOC_021175	ENST00000560019	TINF2	14:24708848-24711880	38467	64777	64777	6.04617	1.78311	0.509176	-3.56742	-1.76733	1.80816
15712	TCONS_00036053	XLOC_010785	ENST00000263398	CD44	11:35160416-35253949	2517	6312	6312	89.5945	48.0212	13.7173	-2.72323	-0.903275	1.80767
56892	TCONS_00116930	XLOC_033380	ENST00000577275	AC008738.2	19:33667977-33668061	557	1087	1087	98.654	620.274	177.2	0.824852	2.6571	1.80752
67911	TCONS_00138447	XLOC_039009	ENST00000363133	RNU6-986P	2:27665232-27712656	478	857	857	122.777	950.546	272.608	1.14001	2.95537	1.80193
26287	TCONS_00054478	XLOC_016308	ENST00000364569	RNU4-67P	12:25557221-25557362	579	1129	1129	139.153	558.771	160.607	0.196671	2.0019	1.79872
23424	TCONS_00050615	XLOC_014798	ENST00000520064	LARP4	12:50720012-50873787	18031	42524	42524	6.64667	4.70209	1.35172	-2.31119	-0.506764	1.7985
67210	TCONS_00137448	XLOC_038566	ENST00000480859	SCLY	2:238875468-239008054	28999	55649	55649	5.09916	2.67504	0.769421	-2.74906	-0.924912	1.79772
52608	TCONS_00105876	XLOC_030966	ENST00000577061	CTD-2561B21.7	17:78965397-78983317	3710	10644	10644	6.7438	27.1445	7.81594	0.189165	2.00834	1.79617
15637	TCONS_00035967	XLOC_010741	ENST00000531186	EIF3M	11:32605343-32816204	4573	13784	13784	28.8868	20.639	5.94708	-2.28034	-0.487167	1.79512
29568	TCONS_00061170	XLOC_018408	ENST00000487865	NDFIP2	13:80051498-80130210	12968	34437	34437	6.72973	6.66567	1.92071	-1.82132	-0.0144439	1.79511
105897	TCONS_00220086	XLOC_065480	ENST00000528729	FDFT1	8:11653081-11696818	12685	33939	33939	12.122	6.81304	1.9639	-2.65002	-0.825606	1.79458
90351	TCONS_00186729	XLOC_054214	ENST00000504466	HMGCR	5:74615979-74657929	31763	58449	58449	6.81399	2.3606	0.680736	-3.32856	-1.52359	1.79399
74262	TCONS_00150342	XLOC_043726	ENST00000468392	PDXK	21:45138974-45182188	14818	37495	37495	6.11463	5.80853	1.67564	-1.89194	-0.0808759	1.79346
72217	TCONS_00146318	XLOC_042133	ENST00000303004	CEBPB	20:48807375-48809212	10821	30308	30308	10.3052	8.01496	2.31224	-2.16607	-0.366533	1.7934
94368	TCONS_00192102	XLOC_057074	ENST00000470810	GLRXP3	5:161178453-161178774	4850	14747	14747	8.42154	19.1823	5.53435	-0.624656	1.18531	1.79329
27530	TCONS_00056176	XLOC_016845	ENST00000551519	PPM1H	12:63037761-63328817	8497	25263	25263	6.95575	10.2096	2.94589	-1.25199	0.549043	1.79315
67174	TCONS_00137399	XLOC_038562	ENST00000244815	LRRFIP1	2:238536218-238751451	5577	17192	17192	13.9146	16.1786	4.67061	-1.59161	0.21414	1.7924
104828	TCONS_00215172	XLOC_064737	ENST00000222553	NAMPT	7:105888730-105926772	6194	19189	19189	6.62616	14.3056	4.13278	-0.693264	1.10788	1.7914
101086	TCONS_00210223	XLOC_062418	ENST00000424964	TMEM248	7:66386211-66423538	6103	18901	18901	9.90612	14.538	4.20401	-1.25302	0.546587	1.78999
20925	TCONS_00043007	XLOC_013368	ENST00000536290	STARD10	11:72396113-72505213	10118	28736	28736	13.4214	8.57493	2.48333	-2.45401	-0.640555	1.78785
32068	TCONS_00067585	XLOC_020486	ENST00000557780	COQ6	14:74318546-74551196	5321	16239	16239	5.3867	17.1184	4.97065	-0.147241	1.66637	1.78404
52989	TCONS_00107992	XLOC_031096	ENST00000400175	MYL12B	18:3261906-3278282	9600	27558	27558	18.0326	9.04248	2.62895	-2.7907	-0.996335	1.78223
38537	TCONS_00079596	XLOC_024438	ENST00000563275	PKM	15:72491369-72524164	1726	3909	3909	28.5754	81.98	23.8388	-0.276852	1.51692	1.78196
31535	TCONS_00066899	XLOC_020243	ENST00000556017	CHMP4BP1	14:55729484-55828636	2932	7770	7770	14.3142	37.7231	10.9734	-0.400794	1.39489	1.78143
16295	TCONS_00036933	XLOC_011153	ENST00000521571	FADS2	11:61447904-61634826	48834	72479	72479	7.82291	1.17772	0.342891	-4.51522	-2.72592	1.78018
109535	TCONS_00224995	XLOC_068091	ENST00000522453	EIF3H	8:117654368-117889107	4608	13785	13785	22.7998	20.4074	5.947	-1.96349	-0.154114	1.77886
20088	TCONS_00041902	XLOC_013070	ENST00000273550	FTH1	11:61717292-61735132	5318	16181	16181	10.3094	17.1336	4.99341	-1.05414	0.728043	1.77873
106569	TCONS_00220946	XLOC_065849	ENST00000521349	AGPAT6	8:41386724-41482520	7492	22539	22539	18.7876	11.658	3.39788	-2.4813	-0.687417	1.77861
109326	TCONS_00224708	XLOC_067954	ENST00000523636	PABPC1	8:101698043-101744205	8840	25848	25848	9.40936	9.79861	2.85899	-1.74241	0.0579093	1.77707
117207	TCONS_00259727	XLOC_079753	ENST00000469448	CXorf56	X:118672111-118699397	15910	39000	39000	5.4229	5.38722	1.57271	-1.79405	-0.0096969	1.77629
33392	TCONS_00069408	XLOC_021172	ENST00000560403	EMC9	14:24605366-24610797	10883	30133	30133	6.003	7.97289	2.3294	-1.37963	0.410752	1.77515
56938	TCONS_00116983	XLOC_033404	ENST00000589985	GPI	19:34745441-34919178	2309	5676	5676	10.1524	53.1446	15.5403	0.597112	2.38432	1.77391
88117	TCONS_00179211	XLOC_052505	ENST00000510079	SERBP1P5	4:78978723-79465423	3608	10160	10160	7.07377	28.1843	8.24327	0.207173	1.98989	1.7736
73141	TCONS_00147569	XLOC_042835	ENST00000486021	CPNE1	20:34213952-34288906	5486	16689	16689	6.8628	16.4774	4.82132	-0.522021	1.25616	1.77299
29565	TCONS_00061166	XLOC_018403	ENST00000432974	CCT5P2	13:79483053-79631282	3722	10554	10554	6.34459	26.9948	7.90202	0.299584	2.08467	1.77239
79538	TCONS_00164110	XLOC_046899	ENST00000326172	NFKBIZ	3:101498045-101579866	20252	45099	45099	5.84029	4.12655	1.20957	-2.28841	-0.505704	1.77045
60364	TCONS_00121460	XLOC_034638	ENST00000586190	CACNA1A	19:13317255-13734804	9416	26945	26945	6.40643	9.22402	2.70879	-1.26767	0.525373	1.76775
113727	TCONS_00233930	XLOC_071420	ENST00000608252	RP11-339B21.15	9:131067439-131067794	11464	31243	31243	13.1207	7.54739	2.2166	-2.5664	-0.804135	1.76763
107456	TCONS_00222143	XLOC_066528	ENST00000521748	MAL2	8:120177272-120259088	11150	30568	30568	18.4268	7.77205	2.28607	-3.37178	-1.27593	1.76542
49912	TCONS_00102264	XLOC_029748	ENST00000459958	FLII	17:18128900-18162230	6083	18492	18492	6.72771	14.6037	4.30305	-0.663586	1.1181	1.7629
65644	TCONS_00135379	XLOC_037724	ENST00000392687	CERS6	2:169312371-169769881	29570	55692	55692	5.29109	2.60527	0.767917	-2.80761	-1.01873	1.76241
39220	TCONS_00080548	XLOC_024810	ENST00000559611	RP11-522B15.4	15:96897465-96948419	1716	3809	3809	5.5589	83.1965	24.5782	2.12727	3.90161	1.75914
66050	TCONS_00135931	XLOC_037978	ENST00000322522	INPP1	2:190744334-191236391	13004	33928	33928	9.74397	6.65018	1.96552	-2.32399	-0.553526	1.75848
110367	TCONS_00229551	XLOC_068620	ENST00000441073	RP11-296P7.4	9:18927655-19033251	2540	6195	6195	10.3741	47.3582	14.0023	0.417198	2.18518	1.75795
72376	TCONS_00146541	XLOC_042258	ENST00000487981	GNAS	20:57392058-57486247	800	1655	1655	34.7597	284.631	84.1608	1.25655	3.02849	1.75787
55343	TCONS_00114896	XLOC_032686	ENST00000215631	GADD45B	19:2476119-2478257	13047	33989	33989	31.6447	6.62542	1.96033	-4.02087	-2.25656	1.75691
93536	TCONS_00191037	XLOC_056661	ENST00000509908	CTB-88F18.3	5:126515447-126515592	2114	4988	4988	38.619	60.1512	17.8029	-1.13482	0.639412	1.75648
104698	TCONS_00214999	XLOC_064673	ENST00000495166	RABL5	7:100942828-100965104	22306	47510	47510	5.22284	3.68924	1.09231	-2.26976	-0.504071	1.75595
24264	TCONS_00051712	XLOC_015156	ENST00000299300	CCT2	12:69979113-69995350	25833	51566	51566	10.0282	3.09937	0.917878	-3.46176	-1.69132	1.7556
11753	TCONS_00026657	XLOC_007905	ENST00000466354	ZSWIM8	10:75545339-75571589	6556	19854	19854	15.1615	13.4035	3.97059	-1.93959	-0.182769	1.75518
88436	TCONS_00179621	XLOC_052670	ENST00000296417	H2AFZ	4:100869242-101136662	1236	2587	2587	111.754	142.613	42.2497	-1.41552	0.349242	1.75509
51149	TCONS_00103955	XLOC_030343	ENST00000592372	SLC25A39	17:42396981-42402238	4438	12970	12970	45.6806	21.3885	6.34329	-2.85709	-1.09902	1.75353
42874	TCONS_00088775	XLOC_026453	ENST00000576381	PRSS22	16:2902727-2909727	7973	23469	23469	11.0998	10.9085	3.23655	-1.79138	-0.0269046	1.75293
109808	TCONS_00225370	XLOC_068307	ENST00000220592	AGO2	8:141541263-141645718	12160	32327	32327	5.1726	7.11943	2.1124	-1.31571	0.459599	1.75288
47975	TCONS_00099725	XLOC_028977	ENST00000310144	PSMC5	17:61896792-61909379	11316	30731	30731	7.37101	7.64996	2.26995	-1.69927	0.050117	1.75279
54795	TCONS_00110466	XLOC_032380	ENST00000590123	NARS	18:55267887-55289445	8694	25187	25187	7.29913	9.96543	2.95822	-1.31664	0.443368	1.7522
2419	TCONS_00010805	XLOC_001468	ENST00000451137	CYR61	1:86046443-86049645	4766	14040	14040	12.9184	19.6358	5.83724	-1.16173	0.601679	1.75012
108787	TCONS_00223967	XLOC_067554	ENST00000379454	ASPH	8:61969716-62627155	9172	26201	26201	8.08734	9.44839	2.81031	-1.53983	0.220894	1.74934
93898	TCONS_00191505	XLOC_056831	ENST00000410858	RNU4-14P	5:139739786-139781013	792	1621	1621	172.104	294.043	87.5797	-0.980421	0.767451	1.74736
9310	TCONS_00019756	XLOC_005858	ENST00000314485	IGSF8	1:160061129-160068733	19829	44159	44159	9.61732	4.23118	1.26129	-2.95018	-1.18615	1.74616
97389	TCONS_00200949	XLOC_059680	ENST00000259818	TUBB2B	6:3217333-3484305	48405	71750	71750	12.7433	1.19835	0.357322	-5.16613	-3.41647	1.74576
61326	TCONS_00122708	XLOC_035099	ENST00000592694	YIF1B	19:38795752-38807913	25683	51234	51234	14.4022	3.1226	0.931087	-3.96247	-2.21419	1.74576
102893	TCONS_00212606	XLOC_063510	ENST00000340368	INSIG1	7:155080310-155101945	10936	29766	29766	18.0978	7.94133	2.3691	-2.94236	-1.18912	1.74504
10283	TCONS_00021101	XLOC_006621	ENST00000494100	TP53BP2	1:223889294-224033674	28197	53963	53963	5.80674	2.77139	0.826798	-2.81073	-1.07121	1.745
93427	TCONS_00190889	XLOC_056543	ENST00000515849	CTNNAP1	5:114725339-114728067	3800	10660	10660	7.35535	26.1112	7.79991	0.0649486	1.82243	1.74314
76309	TCONS_00154961	XLOC_045114	ENST00000456069	GRAMD4	22:46971908-47075688	8675	24946	24946	7.95667	9.99483	2.99358	-1.41432	0.323632	1.73931
57946	TCONS_00118275	XLOC_033718	ENST00000433642	BLOC1S3	19:45574757-45808541	25168	50542	50542	6.04554	3.20015	0.95936	-2.66622	-0.922369	1.73799
49341	TCONS_00101485	XLOC_029508	ENST00000574444	C1QBP	17:5185557-5372380	9622	26967	26967	9.59437	9.02571	2.70647	-1.8551	-0.0946084	1.73763
66971	TCONS_00137116	XLOC_038465	ENST00000468027	PTMA	2:232569882-232578251	7087	20942	20942	33.4258	12.3945	3.71751	-3.185	-1.43706	1.7373
3352	TCONS_00012023	XLOC_002154	ENST00000424999	PIP5K1A	1:151169139-151222012	12769	33219	33219	10.0279	6.76539	2.03028	-2.30547	-0.564831	1.73649
16656	TCONS_00037384	XLOC_011267	ENST00000309775	AP000769.1	11:65185942-65278498	19831	44011	44011	8.36699	4.23042	1.26955	-2.73247	-0.984619	1.73648
9156	TCONS_00019519	XLOC_005749	ENST00000472638	UBQLN4	1:156005091-156023585	12269	32256	32256	8.41512	7.05517	2.11862	-1.99562	-0.248515	1.73556
101580	TCONS_00210900	XLOC_062723	ENST00000473967	BRI3	7:97840738-98030380	5826	17465	17465	10.1245	15.2679	4.58552	-1.16207	0.588773	1.73535
57337	TCONS_00117479	XLOC_033525	ENST00000600919	SIPA1L3	19:38397867-38699012	2279	5435	5435	6.87472	54.1385	16.2659	1.22415	2.97384	1.7348
66626	TCONS_00136674	XLOC_038297	ENST00000494067	CTDSP1	2:219262978-219270664	3714	10236	10236	6.59431	27.0915	8.14901	0.284086	2.03727	1.73314
86358	TCONS_00176871	XLOC_051031	ENST00000503385	SGMS2	4:108745718-108910835	19046	42848	42848	14.4195	4.42627	1.33278	-3.45897	-1.70561	1.73165
52175	TCONS_00105333	XLOC_030837	ENST00000344546	ATP5H	17:73028669-73061984	9972	27637	27637	11.9654	8.68994	2.61816	-2.25189	-0.468737	1.73079
47387	TCONS_00098943	XLOC_028723	ENST00000361665	NFE2L1	17:46125690-46138849	6301	18690	18690	21.0888	14.0864	4.25267	-2.32555	-0.578566	1.72786
47304	TCONS_00098808	XLOC_028700	ENST00000387974	RNU6ATAC3P	17:44994135-45000400	504	909	909	88.2053	793.164	239.512	1.42996	3.1682	1.72752
56903	TCONS_00116942	XLOC_033389	ENST00000284000	CEBPG	19:33864235-33873592	28203	53691	53691	7.06052	2.77059	0.837202	-3.07698	-1.3477	1.72655
15686	TCONS_00036025	XLOC_010769	ENST00000257829	NAT10	11:34125501-34170940	15831	38041	38041	5.83245	5.40865	1.6371	-1.84662	-0.109009	1.72412
18318	TCONS_00039482	XLOC_012081	ENST00000438907	TBRG1	11:124492731-124567414	20759	45019	45019	5.87906	4.00853	1.2138	-2.26977	-0.554629	1.72355
80075	TCONS_00164802	XLOC_047286	ENST00000470499	RP11-64K7.1	3:131252398-132004254	3748	10325	10325	7.20721	26.6348	8.07772	0.148173	1.88096	1.72129
88729	TCONS_00180020	XLOC_052855	ENST00000511552	ANXA5	4:122589109-122618268	15215	36952	36952	11.0866	5.64333	1.7125	-2.70696	-0.972603	1.72044
75398	TCONS_00153756	XLOC_044667	ENST00000419722	BCR	22:23521890-23660864	3229	8533	8533	7.83743	32.7057	9.93378	0.325505	2.05685	1.71913
35757	TCONS_00075942	XLOC_022820	ENST00000561139	B2M	15:45003674-45011075	2660	6471	6471	19.4998	44.0727	13.3912	-0.552622	1.17711	1.7186
80237	TCONS_00165013	XLOC_047357	ENST00000465373	MRPS22	3:138722803-139108574	6721	19843	19843	13.0335	13.0566	3.97277	-1.72531	-0.00414333	1.71657
114766	TCONS_00256467	XLOC_077689	ENST00000465457	HDAC6	X:48659783-48683392	9661	26725	26725	5.19369	8.99783	2.73878	-0.919477	0.784886	1.71605
95603	TCONS_00198559	XLOC_058040	ENST00000460718	CFB	6:31865561-31919861	4896	14159	14159	6.46398	19.0008	5.7847	-0.173024	1.54893	1.71575
74159	TCONS_00150197	XLOC_043665	ENST00000466122	BACE2	21:42539727-42654455	3772	10364	10364	19.1474	26.4025	8.04226	-1.26437	0.459694	1.715
47396	TCONS_00098957	XLOC_028724	ENST00000581298	SNX11	17:46180718-46200436	41814	66153	66153	7.29868	1.55927	0.475927	-3.94337	-2.23227	1.71206
43828	TCONS_00090067	XLOC_026878	ENST00000542752	SEPHS2	16:30454951-30457502	6354	18648	18648	19.5524	13.9525	4.26204	-2.20892	-0.490663	1.71091
39757	TCONS_00084558	XLOC_025011	ENST00000562105	TBC1D24	16:2525146-2581423	2655	6407	6407	10.142	44.2024	13.5177	0.39415	2.12291	1.70927
9183	TCONS_00019571	XLOC_005761	ENST00000360595	MEF2D	1:156433518-156470620	9640	26586	26586	8.5242	9.00949	2.75576	-1.63724	0.0759861	1.70899
30190	TCONS_00061994	XLOC_019055	ENST00000487881	TSC22D1	13:45007654-45154568	12787	32783	32783	5.51389	6.75745	2.06878	-1.42797	0.289659	1.7077
39254	TCONS_00080598	XLOC_024854	ENST00000364854	Y_RNA	15:100017369-100273766	711	1406	1406	24.5948	364.42	111.572	2.17957	3.88781	1.70763
19271	TCONS_00040799	XLOC_012566	ENST00000526895	RPS13	11:17095935-17229530	3520	9428	9428	131.927	29.2553	8.95783	-3.92625	-2.18193	1.70748
17503	TCONS_00038438	XLOC_011636	ENST00000383856	RNU6-1292P	11:83166054-85338966	373	575	575	368.504	2213.95	678.374	0.864612	2.58738	1.70647
82273	TCONS_00167769	XLOC_048561	ENST00000496837	IMPDH2	3:49061757-49067139	10642	28628	28628	6.21403	8.14373	2.49569	-1.33782	0.387224	1.70625
33247	TCONS_00069218	XLOC_021141	ENST00000557443	PRMT5	14:23388664-23398794	5286	15347	15347	13.7668	17.2603	5.29116	-1.39323	0.324182	1.7058
114979	TCONS_00256774	XLOC_077896	ENST00000396021	SERBP1P1	X:68003314-68004909	3022	7738	7738	11.0199	35.9433	11.0211	-0.0141543	1.70064	1.70545
25285	TCONS_00053067	XLOC_015766	ENST00000366272	MLXIP	12:122516627-122631894	1740	3792	3792	10.2606	80.5419	24.7068	1.25216	2.97044	1.70483
74115	TCONS_00150145	XLOC_043631	ENST00000360938	ETS2	21:40177230-40196879	10735	28780	28780	16.281	8.07107	2.47899	-2.7309	-1.01457	1.70301
99296	TCONS_00203477	XLOC_061037	ENST00000435100	RP3-486I3.4	6:116575335-116762424	617	1163	1163	221.35	493.974	151.865	-0.559194	1.15444	1.70165
106013	TCONS_00220252	XLOC_065578	ENST00000401126	AC021613.1	8:20853997-21030922	1211	2433	2433	9.21544	147.882	45.5251	2.28408	3.99554	1.69971
92292	TCONS_00189276	XLOC_055459	ENST00000264930	SLC12A7	5:1050498-1112150	4514	12725	12725	17.5298	20.9738	6.4769	-1.45238	0.255941	1.69521
55712	TCONS_00115378	XLOC_032852	ENST00000561008	CERS4	19:8130285-8553998	7383	21167	21167	9.26103	11.8549	3.6636	-1.35202	0.351945	1.69414
117655	TCONS_00260428	XLOC_080120	ENST00000420627	FLNA	X:153576891-153603006	3901	10661	10661	33.6152	25.234	7.79953	-2.11417	-0.416955	1.69391
86788	TCONS_00177418	XLOC_051428	ENST00000414628	RP11-206F17.2	4:153848597-153849359	6865	19896	19896	5.60204	12.8002	3.95968	-0.516526	1.19016	1.69271
114442	TCONS_00256050	XLOC_077406	ENST00000474223	SAT1	X:23801274-23804343	5193	14899	14899	12.8897	17.6783	5.46929	-1.25144	0.451939	1.69255
30473	TCONS_00062376	XLOC_019364	ENST00000365528	RNU6-61P	13:80943560-80943669	421	679	679	191.969	1425.27	441.225	1.18719	2.89349	1.69165
92412	TCONS_00189436	XLOC_055630	ENST00000503537	EEF1A1P13	5:14652046-14653438	10150	27376	27376	12.5022	8.54583	2.65087	-3.64886	-0.80217	1.68875
50080	TCONS_00102506	XLOC_029847	ENST00000483901	RP11-846F4.12	17:22022436-22025012	1824	4000	4000	33.871	74.7421	23.1887	-0.559535	1.14195	1.6885
49602	TCONS_00101851	XLOC_029594	ENST00000582485	RPL26	17:8268880-8286531	4877	13853	13853	29.9698	19.0613	5.91594	-2.33928	-0.655626	1.68797
109270	TCONS_00224635	XLOC_067923	ENST00000520440	STK3	8:99413630-99955055	38051	62707	62707	5.8706	1.81292	0.562831	-3.38996	-1.69769	1.68754
78051	TCONS_00162130	XLOC_045982	ENST00000437082	RP11-438J1.1	3:10289706-10362862	10858	28748	28748	5.86929	7.99384	2.48176	-1.25906	0.439609	1.68752
26705	TCONS_00055037	XLOC_016554	ENST00000546847	FKBP11	12:49297200-49351334	14201	34808	34808	6.27269	6.07269	1.88757	-1.73457	-0.0533897	1.6858
49904	TCONS_00102254	XLOC_029748	ENST00000545457	FLII	17:18128900-18162230	30729	55642	55642	6.98495	2.47525	0.769619	-3.1808	-1.49263	1.68536
52295	TCONS_00105483	XLOC_030861	ENST00000590221	WBP2	17:73823305-73855474	12426	31788	31788	9.69103	6.95091	2.16286	-2.17061	-0.485925	1.68426
11507	TCONS_00026340	XLOC_007704	ENST00000489785	CISD1	10:60028817-60049346	6272	18137	18137	5.75611	14.1317	4.3978	-0.391429	1.28788	1.68408
20085	TCONS_00041897	XLOC_013067	ENST00000530888	RAB3IL1	11:61664772-61687741	14225	34803	34803	21.2997	6.06348	1.88796	-3.50105	-1.81848	1.68332
51027	TCONS_00103788	XLOC_030305	ENST00000589709	VAT1	17:41158741-41177140	24182	48512	48512	8.33768	3.35589	1.04537	-3.0279	-1.30716	1.68268
58187	TCONS_00118621	XLOC_033822	ENST00000200453	PPP1R15A	19:49375648-49379314	7390	21055	21055	38.7166	11.8434	3.69016	-3.40607	-1.71058	1.68233
98200	TCONS_00202026	XLOC_060268	ENST00000447689	LYPLA2P1	6:33333324-33334020	3278	8431	8431	8.24894	32.2486	10.052	0.264801	1.96107	1.68176
68706	TCONS_00139520	XLOC_039606	ENST00000479256	RTKN	2:74652962-74669549	36491	61231	61231	5.67942	1.93175	0.602753	-3.24147	-1.56109	1.68027
25804	TCONS_00053766	XLOC_016060	ENST00000545083	CHD4	12:6679248-6716642	2898	7192	7192	25.7515	38.3268	11.9603	-1.11664	0.568877	1.6801
31473	TCONS_00066829	XLOC_020202	ENST00000554408	RP11-1033H12.3	14:52622457-52622897	10161	27270	27270	5.94791	8.53584	2.66713	-1.17532	0.51747	1.67825
106817	TCONS_00221288	XLOC_066041	ENST00000394813	KRT8P3	8:61969716-62627155	7768	21970	21970	9.80686	11.2029	3.5021	-1.4981	0.186896	1.67758
21915	TCONS_00044327	XLOC_013960	ENST00000411333	RNU6-592P	11:122449912-122450015	880	1754	1754	101.909	246.331	77.0501	-0.405024	1.27476	1.67673
14367	TCONS_00030042	XLOC_009957	ENST00000516765	RNU5B-6P	10:110944650-110944765	494	874	874	118.534	825.465	258.324	1.11061	2.79747	1.67602
57436	TCONS_00117591	XLOC_033557	ENST00000321944	PAK4	19:39616409-39673456	10296	27457	27457	6.33486	8.43195	2.64016	-1.26647	0.40701	1.67524
83696	TCONS_00169680	XLOC_049275	ENST00000471145	NPHP3	3:132276981-132593067	10674	28252	28252	5.48514	8.12149	2.54418	-1.10737	0.557504	1.67455
82926	TCONS_00168622	XLOC_048818	ENST00000478209	PDZRN3	3:73431583-73677154	5815	16778	16778	6.47866	15.301	4.79374	-0.440424	1.23609	1.6744
102847	TCONS_00212543	XLOC_063455	ENST00000460712	NUB1	7:151038784-151112174	10532	27892	27892	5.48827	8.24176	2.58623	-1.10773	0.580745	1.6721
71135	TCONS_00142848	XLOC_041425	ENST00000391975	HDLBP	2:242166678-242293442	13601	33610	33610	8.38737	6.34385	1.99206	-2.08952	-0.406707	1.6711
71840	TCONS_00145861	XLOC_041893	ENST00000473943	PHF20	20:34359895-34538303	22073	45797	45797	8.46836	3.73753	1.17397	-2.85055	-1.17988	1.67069
24132	TCONS_00051524	XLOC_015062	ENST00000542381	SRGAP1	12:64238072-64541637	6628	19061	19061	13.8532	13.2563	4.1647	-1.74173	-0.0682293	1.67039
72874	TCONS_00147190	XLOC_042619	ENST00000495793	RALGAPA2	20:20366398-20693131	2730	6510	6510	7.56189	42.3409	13.304	0.80083	2.48034	1.67019
30086	TCONS_00061858	XLOC_018946	ENST00000491805	SPG20	13:36875774-36944317	12109	30969	30969	6.91971	7.14359	2.24489	-1.62455	0.0379477	1.67001
114637	TCONS_00256303	XLOC_077635	ENST00000335972	UBA1	X:47050259-47074527	6580	18909	18909	9.23896	13.3724	4.20251	-1.14504	0.528055	1.66993
95034	TCONS_00197791	XLOC_057633	ENST00000446001	GFOD1-AS1	6:13358061-13487894	7029	20050	20050	5.09046	12.4861	3.92443	-0.38936	1.29086	1.66977
71894	TCONS_00145923	XLOC_041918	ENST00000437329	RPN2	20:35729628-35870022	5141	14492	14492	13.4034	17.9481	5.64369	-1.27192	0.415111	1.66912
110046	TCONS_00225712	XLOC_068407	ENST00000527438	DGAT1	8:145539953-145550573	13274	33067	33067	7.46059	6.4984	2.04394	-1.87047	-0.205082	1.66873
8580	TCONS_00018783	XLOC_005476	ENST00000413611	CCT8P1	1:146644349-146989699	3569	9383	9383	9.21005	28.6497	9.01258	-0.0461392	1.63198	1.66851
31996	TCONS_00067482	XLOC_020463	ENST00000557356	PSEN1	14:73603125-73690399	7693	21720	21720	14.2624	11.2983	3.55439	-2.00762	-0.34207	1.66843
75455	TCONS_00153826	XLOC_044697	ENST00000474981	CABIN1	22:24407641-24574596	6334	18078	18078	6.95879	14.0119	4.41367	-0.664962	1.00363	1.6666
74251	TCONS_00150330	XLOC_043726	ENST00000291565	PDXK	21:45138974-45182188	13933	34036	34036	8.12745	6.19271	1.95581	-2.06267	-0.398399	1.6628
74158	TCONS_00150196	XLOC_043665	ENST00000491838	BACE2	21:42539727-42654455	6294	17950	17950	5.09363	14.0944	4.4519	-0.20728	1.46215	1.66263
282	TCONS_00007956	XLOC_000105	ENST00000378373	ARHGEF16	1:3370989-3397677	23841	47844	47844	5.15147	3.41092	1.07822	-2.28793	-0.588922	1.66151
62735	TCONS_00124600	XLOC_035584	ENST00000301187	TMC4	19:54663845-54676944	10116	26922	26922	5.6896	8.57833	2.71202	-1.07418	0.588558	1.66133
20113	TCONS_00041935	XLOC_013088	ENST00000494385	TUT1	11:62327072-62359649	19842	42717	42717	5.12624	4.2284	1.33992	-1.95501	-0.275436	1.65797
82531	TCONS_00168116	XLOC_048630	ENST00000481629	RPL29	3:52027615-52029958	29259	53685	53685	5.21631	2.64204	0.83744	-2.64672	-0.988427	1.6576
50063	TCONS_00102481	XLOC_029826	ENST00000537526	USP22	17:20717932-20947073	4351	11879	11879	19.914	21.9321	6.95406	-1.53415	0.136763	1.65712
29609	TCONS_00061228	XLOC_018520	ENST00000476869	RAP2A	13:98086475-98121382	8973	24477	24477	7.24953	9.66949	3.07046	-1.24992	0.410013	1.65499
1647	TCONS_00009712	XLOC_000948	ENST00000437607	PTPRF	1:43990857-44089343	3359	8567	8567	17.9577	31.1432	9.89595	-0.870641	0.788466	1.65401
11140	TCONS_00025830	XLOC_007310	ENST00000472663	MSRB2	10:23384434-23410942	11143	28812	28812	8.13394	7.78001	2.47517	-1.72919	-0.0680554	1.65224
32649	TCONS_00068337	XLOC_020792	ENST00000524035	MEG3	14:101245746-101327366	3713	9753	9753	11.942	27.0945	8.62139	-0.486685	1.18131	1.65201
116302	TCONS_00258542	XLOC_078971	ENST00000447718	EEF1B2P3	X:24712035-25015103	1103	2166	2166	86.8054	172.15	54.843	-0.675915	0.982906	1.65028
41006	TCONS_00086290	XLOC_025641	ENST00000562132	GPT2	16:46918289-46965209	8138	22512	22512	7.62198	10.6754	3.40309	-1.18001	0.479316	1.64938
6892	TCONS_00016586	XLOC_004356	ENST00000463351	GNL2	1:38022519-38061536	8972	24391	24391	15.2533	9.66975	3.08284	-2.31604	-0.654766	1.64922
41864	TCONS_00087454	XLOC_025980	ENST00000568008	DDX19B	16:70323565-70407286	6456	18279	18279	6.15579	13.6746	4.36058	-0.506912	1.14807	1.6489
42871	TCONS_00088772	XLOC_026453	ENST00000161006	PRSS22	16:2902727-2909727	8192	22632	22632	5.16742	10.5846	3.3809	-0.617404	1.03381	1.64648
89748	TCONS_00185941	XLOC_053795	ENST00000506046	CTD-2206G10.2	5:31639516-32122047	2368	5420	5420	35.2996	51.0432	16.3437	-1.13182	0.52371	1.64299
69542	TCONS_00140661	XLOC_040347	ENST00000363794	Y_RNA	2:136545409-136594750	686	1318	1318	87.899	385.526	123.473	0.480929	2.12849	1.64263
9986	TCONS_00020696	XLOC_006349	ENST00000354955	FMOD	1:203309748-203320617	6572	18553	18553	5.41059	13.3842	4.28751	-0.347574	1.30711	1.64233
24463	TCONS_00052002	XLOC_015291	ENST00000517041	RNU1-117P	12:88975415-88975573	533	945	945	61.9983	698.745	223.898	1.83924	3.49318	1.64192
45742	TCONS_00096727	XLOC_027846	ENST00000473376	CHD3	17:7760002-7816078	4723	12944	12944	5.88523	19.836	6.36014	0.0916762	1.74696	1.64099
4153	TCONS_00013069	XLOC_002560	ENST00000494797	ATP1B1	1:169074934-169337205	3848	10158	10158	20.2615	25.7118	8.24521	-1.30026	0.336299	1.6408
75456	TCONS_00153827	XLOC_044697	ENST00000484593	CABIN1	22:24407641-24574596	6973	19546	19546	6.7207	12.6099	4.0448	-0.755386	0.901264	1.64042
105209	TCONS_00215668	XLOC_064984	ENST00000462784	AKR1B1	7:134127101-134144036	19758	42307	42307	5.21495	4.25026	1.36357	-1.94864	-0.291525	1.64017
1802	TCONS_00009935	XLOC_000991	ENST00000481885	AKR1A1	1:46016214-46035721	5535	15488	15488	16.3283	16.3221	5.23898	-1.64525	-0.0084109	1.63947
57086	TCONS_00117185	XLOC_033449	ENST00000477168	TMEM147	19:36024313-36038428	6855	19263	19263	7.09193	12.812	4.11243	-0.813897	0.851041	1.63943
52689	TCONS_00105986	XLOC_030997	ENST00000455127	FAM195B	17:79780286-79791178	15027	35411	35411	22.9421	5.7125	1.83372	-3.65304	-1.99996	1.63934
65984	TCONS_00135851	XLOC_037953	ENST00000474571	ITGAV	2:187454791-187630685	1933	4175	4175	12.0934	68.5411	22.0091	0.853716	2.50108	1.63887
97911	TCONS_00201672	XLOC_060194	ENST00000422948	BAG6	6:31606804-31625987	20832	43764	43764	20.1895	3.99402	1.28279	-3.99531	-2.33693	1.63855
88536	TCONS_00179759	XLOC_052720	ENST00000515819	INTS12	4:106473776-106943635	16534	37717	37717	8.50863	5.16131	1.66005	-2.36767	-0.715399	1.63651
20696	TCONS_00042672	XLOC_013259	ENST00000534749	PITPNM1	11:67259238-67273734	11991	30203	30203	6.77682	7.21987	2.32232	-1.54727	0.0903213	1.63641
20910	TCONS_00042988	XLOC_013368	ENST00000536993	ARAP1	11:72396113-72505213	1919	4118	4118	46.5368	69.4217	22.3584	-1.07447	0.572278	1.63457
42445	TCONS_00088208	XLOC_026313	ENST00000555810	TUBB3	16:89939999-90010296	17086	38513	38513	22.1928	4.98036	1.60474	-3.79943	-2.1628	1.63391
66948	TCONS_00137090	XLOC_038448	ENST00000364704	RNU1-93P	2:231921577-232037541	858	1692	1692	13.1667	253.698	81.8603	2.62149	4.2624	1.63187
34224	TCONS_00070511	XLOC_021734	ENST00000554427	RP1-261D10.1	14:71759471-72207946	2247	4968	4968	7.15132	55.3861	17.8873	1.30646	2.9495	1.63059
107422	TCONS_00222099	XLOC_066498	ENST00000422478	RP11-709P2.1	8:113235156-114449328	13043	32018	32018	6.29104	6.62718	2.14097	-1.57852	0.0696958	1.63013
113573	TCONS_00233722	XLOC_071352	ENST00000498485	PSMB7	9:127115744-127177723	41903	64997	64997	6.47091	1.55444	0.502575	-3.77323	-2.07085	1.62899
72200	TCONS_00146296	XLOC_042106	ENST00000462328	DDX27	20:47835883-47905797	27055	50895	50895	10.3977	2.92181	0.944764	-3.48117	-1.82547	1.62884
113680	TCONS_00233872	XLOC_071408	ENST00000314392	DPM2	9:130696781-130742792	28527	52477	52477	9.4376	2.73221	0.883726	-3.43865	-1.78913	1.62839
35637	TCONS_00075788	XLOC_022783	ENST00000563830	SNAP23	15:42783430-42841000	8621	23361	23361	11.6943	10.0569	3.25315	-1.85657	-0.223455	1.62828
7106	TCONS_00016849	XLOC_004466	ENST00000470662	HYI	1:43855552-43922666	8512	23083	23083	6.51956	10.1912	3.2974	-0.992697	0.635019	1.62792
50937	TCONS_00103665	XLOC_030278	ENST00000404395	STAT3	17:40465341-40540586	5847	16361	16361	14.9689	15.2214	4.93082	-1.61373	0.0203814	1.62621
29074	TCONS_00060486	XLOC_017759	ENST00000581760	AL161772.1	13:21276265-21297237	393	601	601	490.886	1805.4	584.986	0.229188	1.87417	1.62585
73035	TCONS_00147417	XLOC_042785	ENST00000477778	NECAB3	20:32244892-32262269	7780	21366	21366	5.49309	11.18	3.62375	-0.623094	1.02186	1.62537
1286	TCONS_00009264	XLOC_000713	ENST00000468130	KIAA1522	1:33207485-33240571	8461	22948	22948	9.39922	10.2447	3.32281	-1.50884	0.118827	1.6244
9063	TCONS_00019399	XLOC_005724	ENST00000478737	SCAMP3	1:155225769-155232221	3686	9494	9494	22.8567	27.396	8.89546	-1.38118	0.258825	1.62283
73333	TCONS_00147838	XLOC_042967	ENST00000372733	SDC4	20:43953927-43977064	1977	4245	4245	52.3927	66.5213	21.6136	-1.28855	0.340736	1.62188
5370	TCONS_00014603	XLOC_003468	ENST00000410718	RNU2-70P	1:236305831-236445319	439	702	702	117.602	1227.43	398.863	1.74596	3.38517	1.62168
28220	TCONS_00057133	XLOC_017312	ENST00000552871	CORO1C	12:109038884-109125372	20959	43643	43643	8.81753	3.96764	1.28962	-2.8016	-1.16059	1.62133
23705	TCONS_00050970	XLOC_014906	ENST00000550994	HNRNPA1	12:54624723-54745635	2864	6828	6828	18.223	39.0568	12.7039	-0.534714	1.09396	1.6203
16064	TCONS_00036564	XLOC_011044	ENST00000534162	RP11-872D17.4	11:57093076-57103351	5628	15553	15553	23.8175	15.9962	5.20954	-2.20344	-0.576464	1.6185
109348	TCONS_00224735	XLOC_067962	ENST00000522542	YWHAZ	8:101928752-101965616	5585	15439	15439	11.5252	16.1514	5.26029	-1.1419	0.491371	1.61845
113831	TCONS_00234049	XLOC_071480	ENST00000372211	UCK1	9:134378288-134406655	14899	34911	34911	6.28602	5.76675	1.87843	-1.7685	-0.130249	1.61823
52675	TCONS_00105963	XLOC_030990	ENST00000572351	NPLOC4	17:79523912-79615779	6053	16830	16830	11.0626	14.6706	4.7795	-1.2325	0.403895	1.61799
26923	TCONS_00055336	XLOC_016635	ENST00000394815	KRT80	12:52562779-52585784	17593	38976	38976	8.9078	4.83069	1.5745	-2.50378	-0.885927	1.61733
74843	TCONS_00151113	XLOC_044228	ENST00000332149	TMPRSS2	21:42836477-42908237	12735	31284	31284	5.67576	6.78165	2.21324	-1.38939	0.255541	1.61548
29970	TCONS_00061708	XLOC_018854	ENST00000460973	MTIF3	13:27998680-28024739	10913	27815	27815	10.0717	7.9528	2.59734	-1.97474	-0.349619	1.61443
82055	TCONS_00167494	XLOC_048509	ENST00000425441	CCDC12	3:46963215-47051193	10214	26439	26439	8.82834	8.49658	2.7785	-1.68345	-0.0513913	1.61258
94922	TCONS_00197642	XLOC_057475	ENST00000380272	FAM50B	6:3832060-3865272	15993	36432	36432	6.47909	5.35657	1.75214	-1.91094	-0.278012	1.61219
10876	TCONS_00025468	XLOC_007089	ENST00000442997	AKR1C1	10:4913858-5025475	2428	5353	5353	37.8126	50.6528	16.5751	-1.19738	0.420793	1.61162
72362	TCONS_00146527	XLOC_042258	ENST00000354359	GNAS	20:57392058-57486247	4098	10750	10750	26.441	23.645	7.74033	-1.77413	-0.165135	1.61107
6188	TCONS_00015714	XLOC_004005	ENST00000455833	IFFO2	1:19166092-19283180	8408	22670	22670	6.34135	10.3032	3.37423	-0.92177	0.696061	1.61047
108515	TCONS_00223606	XLOC_067328	ENST00000474970	FGFR1	8:38268655-38326352	9105	24155	24155	7.00817	9.52168	3.11854	-1.1735	0.4346	1.61034
22051	TCONS_00044503	XLOC_014042	ENST00000531104	SRPR	11:126071992-126148027	7903	21449	21449	8.03887	11.013	3.60832	-1.17285	0.445907	1.60981
70988	TCONS_00142651	XLOC_041324	ENST00000415070	TMSB10P1	2:236402732-237040444	693	1310	1310	133.759	380.241	124.706	-0.117761	1.50557	1.60839
36702	TCONS_00077187	XLOC_023324	ENST00000561060	ZFAND6	15:80351909-80430735	22134	44868	44868	5.54709	3.72698	1.22252	-2.20016	-0.57266	1.60815
17905	TCONS_00038944	XLOC_011884	ENST00000397957	NCAM1	11:112830001-113149158	10822	27556	27556	8.0437	8.01491	2.62921	-1.61313	0.00109453	1.60806
9813	TCONS_00020451	XLOC_006203	ENST00000559627	PTGS2	1:186640922-186649559	29961	53548	53548	21.8291	2.56351	0.841676	-4.70057	-3.09399	1.60679
105552	TCONS_00216115	XLOC_065211	ENST00000297533	TMUB1	7:150778166-150780633	42598	65311	65311	8.82881	1.50727	0.495069	-4.18463	-2.54637	1.60624
55288	TCONS_00114836	XLOC_032673	ENST00000589385	CSNK1G2	19:1940870-1981337	8147	21966	21966	12.9172	10.665	3.50308	-1.8981	-0.273302	1.60619
117640	TCONS_00260401	XLOC_080109	ENST00000461098	HCFC1	X:153213003-153237775	8676	23144	23144	8.51239	9.99256	3.28718	-1.39952	0.23598	1.60401
104104	TCONS_00214254	XLOC_064408	ENST00000455375	WBSCR16	7:74440308-74490064	2030	4341	4341	15.0212	63.8023	21.006	0.464475	2.08356	1.60281
22417	TCONS_00049237	XLOC_014222	ENST00000545445	LTBR	12:6456008-6500733	2168	4687	4687	32.9577	58.3152	19.2045	-0.793321	0.818558	1.60243
83933	TCONS_00169996	XLOC_049416	ENST00000486631	PLSCR1	3:146232966-146262651	3241	7922	7922	7.74967	32.5305	10.7238	0.450054	2.06259	1.60098
101686	TCONS_00211054	XLOC_062768	ENST00000474823	COPS6	7:99686576-99689823	5140	13844	13844	5.65487	17.9509	5.92005	0.0504636	1.66238	1.60037
83264	TCONS_00169091	XLOC_049079	ENST00000471675	B4GALT4	3:118864996-119009513	14831	34495	34495	6.54554	5.80468	1.91526	-1.78968	-0.17915	1.59968
34233	TCONS_00070523	XLOC_021741	ENST00000384024	Y_RNA	14:73086003-73360809	3734	9526	9526	14.5233	26.8473	8.87051	-0.702714	0.880564	1.59769
7734	TCONS_00017659	XLOC_004894	ENST00000608684	RP11-386I14.4	1:78409739-78604133	26883	50207	50207	14.1292	2.94539	0.973182	-3.85901	-2.26801	1.59768
96687	TCONS_00199981	XLOC_058942	ENST00000459557	snoU13	6:114162000-114162089	2429	5294	5294	81.7725	50.6487	16.7348	-2.28869	-0.696948	1.59768
35672	TCONS_00075834	XLOC_022792	ENST00000365341	Y_RNA	15:43524792-43559234	3257	7936	7936	30.1848	32.4226	10.7127	-1.4919	0.0973219	1.59768
42567	TCONS_00088367	XLOC_026339	ENST00000364164	Y_RNA	16:475618-604636	1968	4154	4154	18.1179	66.982	22.1315	0.297417	1.8805	1.59767
66181	TCONS_00136109	XLOC_038053	ENST00000364779	Y_RNA	2:201170603-201346986	2793	6396	6396	34.1645	40.9412	13.5274	-1.33143	0.255199	1.59767
28394	TCONS_00057352	XLOC_017378	ENST00000552437	HECTD4	12:112597991-112819896	4691	12453	12453	7.24869	20.0217	6.61591	-0.147575	1.46611	1.59755
68494	TCONS_00139214	XLOC_039496	ENST00000451383	AC009474.2	2:67108218-67108354	911	1725	1725	89.8681	238.409	78.9462	-0.200103	1.40434	1.5945
95430	TCONS_00198302	XLOC_057975	ENST00000468785	C6orf136	6:30614815-30640814	22025	44524	44524	10.3593	3.74473	1.24075	-3.07677	-1.47331	1.59365
82923	TCONS_00168619	XLOC_048818	ENST00000466780	PDZRN3	3:73431583-73677154	20567	42669	42669	6.17458	4.05262	1.34289	-2.20224	-0.611228	1.59352
77172	TCONS_00156225	XLOC_045602	ENST00000451256	APOL2	22:36622255-36636000	6167	16881	16881	7.44236	14.3812	4.76619	-0.659768	0.945711	1.59328
94309	TCONS_00192033	XLOC_057038	ENST00000519230	CTB-47B8.5	5:157411665-157416998	6811	18611	18611	11.1637	12.8831	4.27111	-1.39744	0.201085	1.5928
113836	TCONS_00234056	XLOC_071481	ENST00000372189	RAPGEF1	9:134452156-134615461	38516	61681	61681	5.49816	1.77948	0.590585	-3.23218	-1.63061	1.59124
51589	TCONS_00104520	XLOC_030545	ENST00000570572	CTD-2033D24.2	17:53604324-53638938	1874	3892	3892	17.8952	72.2137	23.9775	0.403413	2.00733	1.59059
89266	TCONS_00180753	XLOC_053303	ENST00000517191	RNU1-45P	4:179037874-179038015	529	916	916	93.2443	709.257	235.534	1.32527	2.92486	1.59038
9835	TCONS_00020484	XLOC_006244	ENST00000367439	GLRX2	1:193065597-193075244	24306	47143	47143	7.45494	3.33508	1.10772	-2.75142	-1.15572	1.59013
12305	TCONS_00027313	XLOC_008337	ENST00000487927	TRIM8	10:104404252-104418164	5468	14833	14833	7.66986	16.5621	5.5011	-0.501374	1.10938	1.59009
70632	TCONS_00142160	XLOC_041112	ENST00000445635	TMBIM1	2:219135114-219232822	3549	8822	8822	42.1506	28.8622	9.59379	-2.14329	-0.55285	1.58901
28214	TCONS_00057126	XLOC_017312	ENST00000549384	CORO1C	12:109038884-109125372	10200	26053	26053	19.3381	8.50344	2.82885	-2.78693	-1.18935	1.58783
5742	TCONS_00015114	XLOC_003713	ENST00000480499	NADK	1:1682670-1711896	17123	37797	37797	9.64467	4.97038	1.65407	-2.54276	-0.959596	1.58734
92006	TCONS_00188915	XLOC_055310	ENST00000512934	RP11-843P14.1	5:175773063-175788971	6388	17381	17381	5.1859	13.8532	4.61082	-0.19147	1.41389	1.58712
12454	TCONS_00027500	XLOC_008459	ENST00000369318	CASP7	10:115438941-115490662	14756	34212	34212	7.6285	5.83112	1.94116	-1.97734	-0.393268	1.58685
88291	TCONS_00179425	XLOC_052579	ENST00000444365	TECRP1	4:87797357-88062206	11329	28253	28253	8.88993	7.64068	2.54396	-1.81074	-0.22436	1.58662
111600	TCONS_00231173	XLOC_069834	ENST00000415141	RP11-203J24.8	9:130696781-130742792	31766	55110	55110	7.49985	2.36033	0.786433	-3.27553	-1.67012	1.58559
83860	TCONS_00169901	XLOC_049384	ENST00000498753	RP11-343B5.1	3:141663269-141868386	3318	8034	8034	12.0255	31.6786	10.5743	-0.203502	1.39831	1.58295
89620	TCONS_00185760	XLOC_053564	ENST00000362903	RNU1-76P	5:7980258-7980417	1687	3404	3404	8.96391	85.473	28.5794	1.6608	3.25415	1.58049
39098	TCONS_00080371	XLOC_024709	ENST00000559770	MFGE8	15:89441915-89456663	10325	26188	26188	12.808	8.40743	2.81168	-2.18609	-0.606916	1.58023
43568	TCONS_00089726	XLOC_026760	ENST00000364671	SNORA1	16:24266873-24374122	706	1321	1321	18.4126	368.14	123.118	2.72706	4.31524	1.58021
8732	TCONS_00018977	XLOC_005585	ENST00000558062	CERS2	1:150898738-150948010	8870	23272	23272	5.43243	9.76748	3.26717	-0.730353	0.848837	1.57994
48015	TCONS_00099775	XLOC_028993	ENST00000583145	RP13-104F24.3	17:62745779-62833272	4651	12202	12202	5.60115	20.1863	6.75722	0.251419	1.84486	1.57888
40237	TCONS_00085230	XLOC_025255	ENST00000569096	RP11-1035H13.2	16:18814404-18948365	3556	8766	8766	14.9617	28.7977	9.65587	-0.650009	0.936847	1.57647
73334	TCONS_00147839	XLOC_042967	ENST00000537976	SDC4	20:43953927-43977064	2367	5177	5177	22.6386	51.0649	17.1311	-0.414065	1.16875	1.57571
63647	TCONS_00132650	XLOC_036124	ENST00000466067	WDR43	2:29117508-29171088	7142	19188	19188	9.70901	12.3137	4.1328	-1.24121	0.344985	1.57507
12278	TCONS_00027281	XLOC_008325	ENST00000428099	NFKB2	10:104153866-104162281	18118	39010	39010	7.45896	4.67623	1.57152	-2.24704	-0.681358	1.57318
80976	TCONS_00166013	XLOC_047830	ENST00000424196	EIF4G1	3:183851806-184402546	11490	28336	28336	5.93733	7.53469	2.53343	-1.24446	0.341334	1.57246
3950	TCONS_00012798	XLOC_002432	ENST00000473321	NDUFS2	1:161154097-161184185	3208	7686	7686	18.1089	33.0177	11.103	-0.718964	0.862282	1.57229
114440	TCONS_00256048	XLOC_077406	ENST00000379270	SAT1	X:23801274-23804343	2663	5871	5871	27.2139	44.0657	14.8448	-0.883066	0.695259	1.5697
85743	TCONS_00176068	XLOC_050587	ENST00000506103	TMEM165	4:56262079-56414056	14309	33233	33233	7.84558	6.02094	2.02882	-1.95046	-0.381543	1.56934
51460	TCONS_00104354	XLOC_030476	ENST00000508009	PHB	17:47448101-47554350	5575	14928	14928	8.25727	16.1836	5.45701	-0.622782	0.967219	1.56835
109020	TCONS_00224276	XLOC_067751	ENST00000517577	FTH1P11	8:82351670-82445510	2156	4545	4545	50.0094	59.0915	19.9298	-1.34488	0.236235	1.56802
13669	TCONS_00029159	XLOC_009495	ENST00000491934	RP11-442H21.2	10:74033677-74035794	2382	5180	5180	47.4992	50.7402	17.1159	-1.48842	0.0918919	1.56779
65979	TCONS_00135845	XLOC_037950	ENST00000445547	ZC3H15	2:187350882-187374090	10265	25883	25883	6.80789	8.45709	2.85374	-1.27723	0.313605	1.56731
73521	TCONS_00148094	XLOC_043108	ENST00000442902	ERP29P1	20:50668201-50820847	3062	7205	7205	15.8955	35.3788	11.9435	-0.431934	1.15082	1.56666
102110	TCONS_00211571	XLOC_062945	ENST00000456159	MET	7:116312443-116438440	16473	36436	36436	8.13855	5.18639	1.75208	-2.21544	-0.654746	1.56566
16667	TCONS_00037398	XLOC_011271	ENST00000309328	SSSCA1	11:65331015-65342080	2248	4798	4798	17.9525	55.382	18.7118	0.0438745	1.6241	1.56547
71796	TCONS_00145803	XLOC_041884	ENST00000420564	CEP250	20:34042984-34099804	11184	27624	27624	7.69501	7.74568	2.61957	-1.58543	0.0106135	1.56406
45066	TCONS_00091747	XLOC_027593	ENST00000261622	SLC7A5	16:87863628-87903094	8410	22061	22061	15.9221	10.3	3.48641	-2.20902	-0.631671	1.56284
84096	TCONS_00170215	XLOC_049536	ENST00000481421	METTL15P1	3:156431672-156432717	50204	70697	70697	5.24238	1.11578	0.377724	-3.81278	-2.2258	1.56264
69198	TCONS_00140186	XLOC_040011	ENST00000443590	EEF1A1P12	2:107201802-107539214	3100	7295	7295	14.4753	34.7332	11.7583	-0.314664	1.25886	1.56263
42974	TCONS_00088908	XLOC_026487	ENST00000571538	TRAP1	16:3661728-3767598	7186	19156	19156	8.20912	12.2247	4.13923	-1.00068	0.571102	1.56236
24675	TCONS_00052275	XLOC_015437	ENST00000551345	UTP20	12:101673886-101780394	43983	65877	65877	6.78274	1.42345	0.482373	-3.81274	-2.25833	1.56117
74272	TCONS_00150355	XLOC_043730	ENST00000457068	AGPAT3	21:45285066-45406417	9404	24072	24072	8.53078	9.23547	3.13133	-1.45193	0.110632	1.56041
35432	TCONS_00075527	XLOC_022719	ENST00000558106	PAK6	15:40453223-40569688	28187	50989	50989	14.8071	2.77241	0.940333	-3.98651	-2.41571	1.5599
44128	TCONS_00090491	XLOC_027161	ENST00000564123	BBS2	16:56463044-56554195	10262	25759	25759	6.53505	8.46162	2.87126	-1.19696	0.37852	1.55925
88097	TCONS_00179189	XLOC_052487	ENST00000515468	CCNI	4:77968310-77999849	2712	5966	5966	27.9712	42.8599	14.5506	-0.953255	0.610451	1.55855
94632	TCONS_00192462	XLOC_057255	ENST00000523735	RP11-281O15.7	5:178487415-178510538	1394	2709	2709	52.2869	117.211	39.8156	-0.409959	1.1604	1.55771
78179	TCONS_00162311	XLOC_046047	ENST00000436602	SH3BP5-AS1	3:15295690-15382875	25945	48449	48449	7.68734	3.08125	1.04797	-2.89872	-1.32392	1.55591
109455	TCONS_00224877	XLOC_068045	ENST00000524097	TAGLN2P1	8:107282371-107764922	1377	2667	2667	127.046	119.183	40.5487	-1.66604	-0.0942311	1.55545
91193	TCONS_00187827	XLOC_054842	ENST00000518910	CTNNA1	5:137946655-138270723	34473	57331	57331	9.49393	2.09931	0.714328	-3.76258	-2.1713	1.55526
101270	TCONS_00210476	XLOC_062527	ENST00000432020	MDH2	7:75677336-75696826	4462	11467	11467	17.1925	21.2343	7.2272	-1.26517	0.299507	1.55489
56978	TCONS_00117029	XLOC_033425	ENST00000594597	GRAMD1A	19:35485687-35517375	6789	18109	18109	6.25855	12.9242	4.40531	-0.52574	1.04645	1.55276
54725	TCONS_00110360	XLOC_032354	ENST00000578272	MBD2	18:51679078-51751158	8159	21316	21316	7.22725	10.6494	3.63366	-1.00675	0.553436	1.55128
476	TCONS_00008198	XLOC_000238	ENST00000517277	RNU6-537P	1:11166591-11322564	216	348	348	2007.97	10886	3715.66	0.872949	2.43863	1.55078
11742	TCONS_00026643	XLOC_007905	ENST00000604729	ZSWIM8	10:75545339-75571589	32873	55712	55712	6.81	2.24664	0.766905	-3.14852	-1.5943	1.55065
68623	TCONS_00139412	XLOC_039566	ENST00000486135	MCEE	2:71336813-71357369	14999	34048	34048	6.37012	5.72346	1.95483	-1.71682	-0.15358	1.54985
440	TCONS_00008156	XLOC_000205	ENST00000497835	KIF1B	1:10270862-10441661	3926	9830	9830	15.9989	25.0073	8.54631	-0.919727	0.640333	1.54897
94523	TCONS_00192321	XLOC_057218	ENST00000513877	LMAN2	5:176758562-176778853	12592	29958	29958	6.45054	6.86713	2.34811	-1.47044	0.0886192	1.54821
22053	TCONS_00044505	XLOC_014042	ENST00000528744	SRPR	11:126071992-126148027	9020	23136	23136	15.4845	9.6127	3.28804	-2.243	-0.693106	1.54771
63513	TCONS_00132491	XLOC_036081	ENST00000460904	TMEM214	2:27255777-27264563	14220	32713	32713	7.57085	6.06732	2.07564	-1.86925	-0.328096	1.5475
37499	TCONS_00078263	XLOC_023938	ENST00000560697	MEIS2	15:37181405-37393504	5215	13641	13641	9.09154	17.576	6.01477	-0.607814	0.943435	1.54703
25162	TCONS_00052921	XLOC_015719	ENST00000242630	NME2P1	12:120717553-120722245	7360	19447	19447	13.4084	11.8836	4.06768	-1.74167	-0.18049	1.54669
46708	TCONS_00098053	XLOC_028395	ENST00000589269	GGNBP2	17:34900736-34946278	5299	13891	13891	8.21959	17.2309	5.90012	-0.496199	1.06061	1.54618
169	TCONS_00007803	XLOC_000061	ENST00000495558	VWA1	1:1370240-1378262	2271	4805	4805	11.2942	54.5193	18.6954	0.714235	2.26799	1.54409
38526	TCONS_00079580	XLOC_024438	ENST00000564440	PKM	15:72491369-72524164	5789	15355	15355	5.14833	15.3986	5.28735	0.0236981	1.57567	1.54219
43042	TCONS_00088994	XLOC_026503	ENST00000564828	CDIP1	16:4560675-4588829	7099	18688	18688	7.67687	12.3736	4.25279	-0.875895	0.682849	1.54079
96049	TCONS_00199102	XLOC_058285	ENST00000457278	SRF	6:43139036-43149243	12074	28894	28894	11.7932	7.16942	2.46532	-2.2734	-0.721979	1.54008
92394	TCONS_00189410	XLOC_055599	ENST00000432074	DAP	5:10679341-10770406	2354	4986	4986	60.9609	51.7636	17.811	-1.79511	-0.239114	1.53916
58195	TCONS_00118631	XLOC_033824	ENST00000465524	NUCB1	19:49403306-49426681	6311	16629	16629	7.28934	14.0656	4.84079	-0.601702	0.943545	1.53885
73974	TCONS_00149951	XLOC_043544	ENST00000381995	IFNGR2	21:34757299-34852318	12275	29209	29209	7.76845	7.0532	2.43026	-1.70452	-0.148833	1.53717
64387	TCONS_00133633	XLOC_036664	ENST00000409804	MTHFD2	2:74423830-74622476	52533	72110	72110	6.78072	1.0151	0.350176	-4.29958	-2.74568	1.53547
71809	TCONS_00145819	XLOC_041886	ENST00000486268	ERGIC3	20:34129769-34145405	4724	12060	12060	23.6577	19.8336	6.84408	-1.80795	-0.257407	1.53502
100248	TCONS_00209143	XLOC_061719	ENST00000477298	C7orf26	7:6629647-6648357	4661	11858	11858	23.3695	20.1548	6.96334	-1.77334	-0.2216	1.53327
114834	TCONS_00256574	XLOC_077749	ENST00000375772	MAGED1	X:51546102-51645453	5277	13702	13702	9.9081	17.3162	5.98939	-0.724654	0.798655	1.53164
15970	TCONS_00036413	XLOC_010901	ENST00000349238	MADD	11:47290711-47351582	31813	54269	54269	5.41816	2.35528	0.815517	-2.73397	-1.1986	1.53011
47752	TCONS_00099438	XLOC_028874	ENST00000579466	MSI2	17:55333211-55762046	3599	8655	8655	7.01233	28.2595	9.78721	0.467326	2.00613	1.52976
22976	TCONS_00050003	XLOC_014529	ENST00000395941	FGFR1OP2	12:27091315-27119583	9242	23400	23400	10.4318	9.37515	3.24703	-1.70621	-0.157755	1.52972
78846	TCONS_00163195	XLOC_046439	ENST00000395474	WDR6	3:48955220-49060928	9943	24796	24796	9.13349	8.71326	3.01796	-1.61117	-0.0745798	1.52964
45765	TCONS_00096754	XLOC_027856	ENST00000579470	AC129492.1	17:8090492-8090577	886	1646	1646	57.4552	246.114	85.2664	0.546945	2.09647	1.52928
71142	TCONS_00142855	XLOC_041425	ENST00000442730	HDLBP	2:242166678-242293442	4197	10493	10493	30.0926	22.8904	7.93544	-1.92845	-0.402069	1.52836
42435	TCONS_00088197	XLOC_026313	ENST00000563484	TCF25	16:89939999-90010296	10718	26252	26252	7.62007	8.08459	2.80449	-1.43712	0.0839675	1.52744
103427	TCONS_00213313	XLOC_063910	ENST00000453115	EIF4HP1	7:27497781-27498468	2716	5872	5872	23.1444	42.738	14.8416	-0.659161	0.880778	1.52587
27184	TCONS_00055704	XLOC_016740	ENST00000548898	CD63	12:56119106-56124979	3530	8365	8365	62.4447	29.129	10.116	-2.63846	-1.10117	1.52582
55062	TCONS_00114508	XLOC_032601	ENST00000586283	CDC34	19:531713-542097	11091	26890	26890	6.64557	7.81855	2.71543	-1.3242	0.226116	1.52572
12283	TCONS_00027286	XLOC_008325	ENST00000336486	NFKB2	10:104153866-104162281	33364	55802	55802	15.5924	2.19807	0.76349	-4.37512	-2.82808	1.52556
15344	TCONS_00035574	XLOC_010518	ENST00000525367	USP47	11:11861012-11980870	7570	19715	19715	6.87506	11.5237	4.00485	-0.795646	0.740484	1.52479
99927	TCONS_00204318	XLOC_061521	ENST00000265678	RPS6KA2	6:166822851-167370679	21508	42741	42741	9.16561	3.84935	1.33872	-2.78532	-1.25264	1.52376
71838	TCONS_00145859	XLOC_041895	ENST00000364351	RNU4-40P	20:34359895-34538303	583	1029	1029	231.085	553.912	192.644	-0.281095	1.25815	1.52372
56570	TCONS_00116513	XLOC_033162	ENST00000594527	UBA52	19:18682348-18731849	784	1460	1460	230.668	302.632	105.271	-1.15909	0.391529	1.52346
48773	TCONS_00100757	XLOC_029311	ENST00000576021	RP11-498C9.3	17:79825596-79829282	6754	17708	17708	21.4088	12.9823	4.51665	-2.24849	-0.721436	1.52323
61877	TCONS_00123452	XLOC_035296	ENST00000591986	PPP1R13L	19:45882891-45982086	7207	18748	18748	6.90994	12.1803	4.23944	-0.721136	0.815092	1.5226
108959	TCONS_00224187	XLOC_067687	ENST00000517662	RP11-730G20.2	8:75512009-75833142	1303	2429	2429	30.3978	130.614	45.5836	0.566843	2.09838	1.51872
12636	TCONS_00027726	XLOC_008600	ENST00000392757	LHPP	10:126150402-126480439	4861	12324	12324	5.2575	19.1583	6.68629	0.323052	1.85889	1.51869
82861	TCONS_00168534	XLOC_048773	ENST00000488010	TMF1	3:69024362-69129559	8480	21642	21642	6.45614	10.2248	3.56923	-0.863338	0.657	1.51839
32119	TCONS_00067649	XLOC_020511	ENST00000303562	FOS	14:75745476-75748933	13471	31076	31076	53.1869	6.39965	2.23406	-4.58791	-3.05593	1.51833
97848	TCONS_00201566	XLOC_060155	ENST00000376377	IER3	6:30710567-30712331	4788	12153	12153	12.106	19.4329	6.787	-0.857337	0.679467	1.51765
8399	TCONS_00018520	XLOC_005365	ENST00000347264	RNU1-75P	1:119870797-119936753	360	520	520	262.791	2476.68	865.569	1.707	3.23293	1.51669
34056	TCONS_00070280	XLOC_021616	ENST00000365312	Y_RNA	14:64314978-64315080	830	1544	1544	61.8628	271.391	94.8562	0.599564	2.13088	1.51656
114012	TCONS_00234273	XLOC_071592	ENST00000371696	AGPAT2	9:139567594-139581875	6133	15974	15974	10.8524	14.4784	5.06169	-1.12126	0.412136	1.51621
114407	TCONS_00256002	XLOC_077371	ENST00000379804	PDHA1	X:19362010-19533379	5480	14201	14201	10.4299	16.494	5.76718	-0.862961	0.655216	1.516
80927	TCONS_00165950	XLOC_047825	ENST00000463685	ABCF3	3:183851806-184402546	7845	20245	20245	6.47337	11.093	3.8794	-0.757152	0.770204	1.51574
60458	TCONS_00121586	XLOC_034670	ENST00000596032	ITGB1P1	19:14729928-14889353	1392	2641	2641	48.1828	117.549	41.124	-0.245959	1.28156	1.51521
30951	TCONS_00066106	XLOC_019887	ENST00000556599	BCL2L2	14:23654524-23795394	6616	17254	17254	17.6951	13.2955	4.65164	-1.92807	-0.416834	1.51513
32884	TCONS_00068668	XLOC_020958	ENST00000553436	KLC1	14:104019757-104181841	4543	11368	11368	5.68013	20.8122	7.28552	0.339154	1.87304	1.51432
86215	TCONS_00176687	XLOC_050940	ENST00000512274	PDLIM5	4:95373007-95589377	9256	23187	23187	15.3177	9.36565	3.27955	-2.24763	-0.714504	1.51388
117189	TCONS_00259703	XLOC_079733	ENST00000384025	RNU6-1323P	X:115984806-115984913	1771	3500	3500	25.7754	78.3577	27.4434	0.0930616	1.60577	1.51361
87281	TCONS_00178091	XLOC_051843	ENST00000384282	Y_RNA	4:1619641-1686029	1889	3747	3747	122.788	71.5004	25.0418	-2.28802	-0.778458	1.51361
81086	TCONS_00166157	XLOC_047873	ENST00000465032	EIF4A2	3:186499568-186524847	1123	2072	2072	5.26821	167.366	58.6321	3.46405	4.98693	1.51325
116907	TCONS_00259338	XLOC_079478	ENST00000476168	MAGT1	X:77081860-77151090	6728	17520	17520	10.7861	13.0354	4.56938	-1.26009	0.266735	1.51237
34179	TCONS_00070456	XLOC_021697	ENST00000557386	DCAF5	14:69517597-69619867	15236	33804	33804	5.87818	5.63397	1.97535	-1.59303	-0.0555712	1.51204
8603	TCONS_00018814	XLOC_005496	ENST00000365538	RNU1-122P	1:147572533-149154987	1793	3539	3539	48.6541	77.1125	27.0425	-0.85569	0.665031	1.51173
28553	TCONS_00057554	XLOC_017475	ENST00000552461	RPLP0	12:120634488-120639038	10554	25686	25686	8.47637	8.2195	2.88286	-1.56376	-0.0461693	1.51155
11793	TCONS_00026701	XLOC_007926	ENST00000413289	VDAC2	10:76969911-76991207	15124	33641	33641	7.21105	5.6741	1.99041	-1.87314	-0.352194	1.51133
38846	TCONS_00080038	XLOC_024555	ENST00000558192	RP11-762H8.4	15:78542843-78592136	18669	38754	38754	10.686	4.53224	1.58987	-2.76464	-1.24615	1.51131
741	TCONS_00008549	XLOC_000400	ENST00000375155	PQLC2	1:19638739-19660931	26609	48487	48487	6.45579	2.97982	1.04626	-2.65068	-1.11317	1.50999
96477	TCONS_00199679	XLOC_058663	ENST00000383988	RNU6-444P	6:88113938-88222054	364	531	531	366.118	2357.83	828.158	1.16169	2.68496	1.50948
89669	TCONS_00185823	XLOC_053655	ENST00000509354	TRIO	5:14143810-14532235	4118	10162	10162	13.468	23.4629	8.24275	-0.72294	0.797544	1.50918
33070	TCONS_00068924	XLOC_021069	ENST00000556549	TEP1	14:20833825-20881588	4942	12435	12435	8.62667	18.8166	6.62303	-0.400699	1.11823	1.50644
43055	TCONS_00089010	XLOC_026507	ENST00000588691	UBALD1	16:4658883-4665028	8805	22162	22162	7.52786	9.83279	3.46162	-1.15029	0.383585	1.50615
93110	TCONS_00190452	XLOC_056270	ENST00000604882	MTRNR2L2	5:79922046-80172279	5488	14123	14123	7.92946	16.4773	5.80135	-0.460518	1.05199	1.50602
25011	TCONS_00052726	XLOC_015604	ENST00000546477	ERP29	12:112451119-112461255	10008	24591	24591	6.19329	8.66471	3.05161	-1.04068	0.477768	1.50558
115924	TCONS_00258080	XLOC_078733	ENST00000491569	ATP6AP1	X:153656977-153664862	7888	20206	20206	11.3039	11.0353	3.88864	-1.56897	-0.0434296	1.50479
23555	TCONS_00050781	XLOC_014860	ENST00000388837	KRT18	12:53290970-53346686	1535	2930	2930	106.782	100.062	35.3134	-1.60308	-0.0972467	1.50261
98224	TCONS_00202052	XLOC_060278	ENST00000506578	LEMD2	6:33738978-33756913	44378	65327	65327	6.5726	1.40179	0.494763	-3.74822	-2.23805	1.50246
116315	TCONS_00258558	XLOC_079004	ENST00000378970	NR0B1	X:30322322-30327715	27737	49528	49528	7.30021	2.83403	1.0018	-2.87452	-1.36576	1.50026
76175	TCONS_00154785	XLOC_045057	ENST00000337554	TSPO	22:43547519-43559248	4112	10055	10055	8.27769	23.5231	8.33273	0.00120196	1.50527	1.49722
54597	TCONS_00110182	XLOC_032294	ENST00000588705	IER3IP1	18:44632316-44702745	5729	14732	14732	18.0163	15.6234	5.54017	-1.71529	-0.210677	1.49571
55391	TCONS_00114953	XLOC_032703	ENST00000592737	NCLN	19:3185560-3209573	17755	37196	37196	6.38749	4.78164	1.6976	-1.91709	-0.419786	1.49401
60400	TCONS_00121508	XLOC_034655	ENST00000269724	SAMD1	19:14198651-14201848	9895	24178	24178	9.54345	8.75536	3.11436	-1.62236	-0.128784	1.49123
17089	TCONS_00037906	XLOC_011414	ENST00000531300	ANO1	11:69911594-70035652	4297	10534	10534	6.20085	22.2414	7.91234	0.338166	1.8434	1.49107
94973	TCONS_00197706	XLOC_057567	ENST00000418664	DSP	6:7540664-7586950	5074	12701	12701	20.8666	18.2455	6.49083	-1.69901	-0.199351	1.49107
89028	TCONS_00180435	XLOC_053109	ENST00000274063	SFRP2	4:154701743-154710272	1215	2237	2237	5.78936	146.046	51.9841	3.14921	4.65124	1.49028
105087	TCONS_00215517	XLOC_064911	ENST00000468842	IMPDH1	7:128032330-128050501	45691	66184	66184	7.62593	1.3327	0.475143	-4.00449	-2.52282	1.48792
112645	TCONS_00232484	XLOC_070455	ENST00000489255	TLN1	9:35696944-35758572	4252	10355	10355	30.9274	22.5194	8.0487	-1.95387	-0.461087	1.48434
103107	TCONS_00212869	XLOC_063665	ENST00000331789	ACTB	7:5566781-5603415	1532	2893	2893	20.2274	100.497	35.9868	0.824648	2.30714	1.48161
20709	TCONS_00042689	XLOC_013260	ENST00000526447	CDK2AP2	11:67273967-67276120	30165	51786	51786	5.49098	2.53831	0.909536	-2.6118	-1.11381	1.48066
11937	TCONS_00026881	XLOC_008055	ENST00000363306	RNU1-19P	10:88516406-88692595	383	572	572	157.944	1949.04	699.311	2.13504	3.6237	1.47876
49696	TCONS_00101977	XLOC_029648	ENST00000582915	RP11-597M12.1	17:12569206-12894960	4063	9814	9814	5.69508	23.8449	8.55814	0.569083	2.05804	1.47831
80294	TCONS_00165088	XLOC_047390	ENST00000475483	ATP1B3	3:141594965-141645356	34028	55671	55671	8.65188	2.14185	0.768869	-3.4911	-2.02188	1.47805
83973	TCONS_00170050	XLOC_049445	ENST00000305366	TM4SF1	3:149086808-149104370	2825	6066	6066	129.43	39.9168	14.3307	-3.18617	-1.70031	1.47789
116079	TCONS_00258278	XLOC_078821	ENST00000381077	HDHD1	X:6966960-7272851	20594	40839	40839	5.67909	4.04724	1.45388	-1.97641	-0.491159	1.47703
104437	TCONS_00214675	XLOC_064585	ENST00000394308	ASNS	7:97481429-97501854	39054	60360	60360	13.4188	1.74178	0.625848	-4.34371	-2.95026	1.47668
20916	TCONS_00042995	XLOC_013368	ENST00000538437	STARD10	11:72396113-72505213	8141	20413	20413	13.6123	10.6698	3.83566	-1.8364	-0.34778	1.47598
74379	TCONS_00150486	XLOC_043800	ENST00000397763	COL6A2	21:47518010-47552763	25303	46413	46413	5.85086	3.17984	1.14356	-2.35451	-0.87886	1.47542
78654	TCONS_00162948	XLOC_046341	ENST00000458276	ABHD5	3:43328003-43775863	12678	28980	28980	7.67439	6.81712	2.4551	-1.64915	-0.175876	1.47338
44545	TCONS_00091048	XLOC_027333	ENST00000384355	RNU6-22P	16:69139466-69442474	518	863	863	143.965	742.735	267.694	0.87681	2.36818	1.47227
66839	TCONS_00136941	XLOC_038380	ENST00000495541	ACSL3	2:223725651-223809357	17995	37160	37160	8.15741	4.7127	1.69952	-2.27238	-0.798256	1.47143
22839	TCONS_00049820	XLOC_014436	ENST00000535624	MGST1	12:16500075-16794021	10369	24793	24793	13.8309	8.36605	3.01859	-2.20761	-0.726546	1.47067
63839	TCONS_00132924	XLOC_036256	ENST00000411313	RNU4-63P	2:42096268-42121186	2991	6547	6547	45.9611	36.6044	13.2165	-1.79902	-0.32261	1.46967
47832	TCONS_00099550	XLOC_028914	ENST00000496272	RP5-1073F15.1	17:57970446-58096413	8128	20324	20324	13.4226	10.6897	3.85968	-1.79905	-0.322647	1.46967
8915	TCONS_00019215	XLOC_005665	ENST00000362695	Y_RNA	1:153698727-153698829	1077	1956	1956	17.5395	178.019	64.2764	1.88225	3.34914	1.46967
73853	TCONS_00149784	XLOC_043427	ENST00000410635	7SK	21:26467334-26475983	3077	6830	6830	5.83624	35.1282	12.6975	1.10601	2.58846	1.46808
20824	TCONS_00042847	XLOC_013338	ENST00000355527	DHCR7	11:71139238-71164062	10069	24185	24185	27.356	8.61126	3.11319	-3.13547	-1.67339	1.46783
52800	TCONS_00106130	XLOC_031013	ENST00000577574	DUS1L	17:80015381-80023763	39846	60979	60979	11.4433	1.68634	0.609699	-4.25693	-2.77129	1.46773
65211	TCONS_00134752	XLOC_037286	ENST00000420510	RALB	2:120997639-121085769	12980	29388	29388	10.69	6.6602	2.40973	-2.15295	-0.682335	1.46669
32125	TCONS_00067655	XLOC_020511	ENST00000555686	FOS	14:75745476-75748933	25077	45990	45990	45.2524	3.21475	1.16448	-5.30397	-3.82498	1.46502
25734	TCONS_00053679	XLOC_016049	ENST00000534885	TNFRSF1A	12:6437922-6451280	27644	48847	48847	10.217	2.8448	1.03114	-3.37359	-1.85349	1.46409
83975	TCONS_00170053	XLOC_049445	ENST00000493298	TM4SF1	3:149086808-149104370	1776	3427	3427	318.948	78.0474	28.3062	-3.50669	-2.03535	1.46323
52652	TCONS_00105933	XLOC_030988	ENST00000576917	ACTG1	17:79476996-79494802	2018	3972	3972	108.361	64.4861	23.3895	-2.22982	-0.748328	1.46312
36397	TCONS_00076768	XLOC_023190	ENST00000558485	NEO1	15:73344050-73611110	2126	4241	4241	20.3967	59.5679	21.6236	0.0738954	1.54021	1.46193
34793	TCONS_00071277	XLOC_022051	ENST00000489770	SETD3	14:99864082-99947216	20562	40539	40539	17.3306	4.05364	1.47243	-3.55594	-2.10096	1.46102
81533	TCONS_00166788	XLOC_048185	ENST00000511155	XPC	3:14166439-14247223	14536	31905	31905	18.5017	5.91559	2.15212	-3.11545	-1.64077	1.45877
3054	TCONS_00011651	XLOC_001972	ENST00000383967	RNVU1-3	1:143647637-143745417	2555	5176	5176	14.4491	47.0883	17.1314	0.237061	1.69653	1.45872
8921	TCONS_00019224	XLOC_005672	ENST00000531748	DENND4B	1:153895761-153919172	32269	53571	53571	5.00726	2.30954	0.841159	-2.59936	-1.11293	1.45715
64533	TCONS_00133830	XLOC_036780	ENST00000490878	MAT2A	2:85766287-85788670	11377	26487	26487	8.1928	7.60769	2.7709	-1.58014	-0.107818	1.45711
103180	TCONS_00212979	XLOC_063708	ENST00000364348	Y_RNA	7:7115400-7153318	926	1651	1651	22.9291	231.631	84.4526	1.86393	3.33086	1.45561
3560	TCONS_00012272	XLOC_002278	ENST00000487371	FLAD1	1:154955813-154965587	33466	54790	54790	5.35922	2.18802	0.797832	-2.74864	-1.29194	1.45547
23634	TCONS_00050879	XLOC_014877	ENST00000549068	PRR13	12:53835388-53893847	5038	12286	12286	5.78835	18.3617	6.70498	0.202327	1.6619	1.45339
71897	TCONS_00145927	XLOC_041922	ENST00000397156	MANBAL	20:35918040-35945663	11034	25768	25768	16.8355	7.85651	2.87012	-2.55662	-1.1028	1.45278
111607	TCONS_00231181	XLOC_069836	ENST00000466983	SLC25A25	9:130823511-130882122	21879	41992	41992	15.3197	3.77126	1.38171	-3.48185	-2.02214	1.44859
18919	TCONS_00040331	XLOC_012418	ENST00000449352	FAM160A2	11:6232564-6255941	15924	33826	33826	9.25577	5.38013	1.97369	-2.24469	-0.785823	1.44674
59540	TCONS_00120417	XLOC_034403	ENST00000590466	UBXN6	19:4402658-4457819	15413	33077	33077	6.18966	5.5681	2.04328	-1.59923	-0.146887	1.4463
57416	TCONS_00117570	XLOC_033544	ENST00000497637	ACTN4	19:39138288-39260544	8488	20791	20791	25.4003	10.2156	3.75001	-2.78252	-1.31977	1.44581
50939	TCONS_00103667	XLOC_030278	ENST00000498330	STAT3	17:40465341-40540586	6574	16396	16396	17.7302	13.3808	4.91625	-1.86319	-0.408381	1.44453
34109	TCONS_00070359	XLOC_021667	ENST00000555625	ATP6V1D	14:67707825-67853233	13682	30247	30247	7.5243	6.3084	2.31792	-1.71989	-0.262693	1.44444
96545	TCONS_00199773	XLOC_058767	ENST00000384290	TSTD3	6:99845926-100033082	1275	2310	2310	18.8268	135.028	49.6406	1.38577	2.83938	1.44366
116448	TCONS_00258729	XLOC_079126	ENST00000399931	RP11-198M15.1	X:46464683-46618490	2956	6300	6300	9.49901	37.3501	13.741	0.515781	1.97223	1.44262
27972	TCONS_00056787	XLOC_017157	ENST00000553059	NTN4	12:96043030-96184930	18945	38006	38006	5.2617	4.45211	1.6396	-1.6933	-0.242581	1.44114
95576	TCONS_00198520	XLOC_058033	ENST00000458062	HSPA1A	6:31777395-31785723	24909	45334	45334	12.8929	3.24448	1.19687	-3.45514	-1.98517	1.43872
71873	TCONS_00145899	XLOC_041903	ENST00000497862	DLGAP4	20:34894257-35274619	7610	18788	18788	22.1979	11.4441	4.22899	-2.40304	-0.959934	1.43622
70807	TCONS_00142415	XLOC_041194	ENST00000446015	AP1S3	2:224616402-224702744	12291	27748	27748	7.84088	7.04184	2.60529	-1.60847	-0.151683	1.43451
27557	TCONS_00056212	XLOC_016874	ENST00000418919	GNS	12:65107224-65153227	22792	42827	42827	5.65036	3.59554	1.33369	-2.0902	-0.657954	1.43078
106174	TCONS_00220448	XLOC_065625	ENST00000417331	SLC25A37	8:23386317-23432976	17048	35168	35168	5.29506	4.99441	1.8556	-1.52371	-0.0862591	1.42843
92654	TCONS_00189784	XLOC_055855	ENST00000509877	RPL37	5:40825363-40835437	16169	33883	33883	15.0986	5.29895	1.96937	-2.94662	-1.51898	1.42797
80943	TCONS_00165968	XLOC_047828	ENST00000324557	ECE2	3:183851806-184402546	19372	38371	38371	5.00609	4.34116	1.61428	-1.65005	-0.207086	1.42719
25318	TCONS_00053109	XLOC_015779	ENST00000535012	HIP1R	12:123318999-123347507	17212	35343	35343	5.27572	4.94549	1.84005	-1.51586	-0.0917738	1.42637
36952	TCONS_00077515	XLOC_023494	ENST00000558975	SEMA4B	15:90703835-90772911	3707	8326	8326	29.8212	27.1606	10.158	-1.57156	-0.130013	1.4189
37573	TCONS_00078358	XLOC_023977	ENST00000558918	C15orf57	15:40780239-40857256	28609	49159	49159	8.11812	2.72275	1.01833	-2.99574	-1.57551	1.41885
111967	TCONS_00231610	XLOC_069997	ENST00000371820	COL5A1	9:137533619-137764464	2355	4641	4641	7.28043	51.7484	19.426	1.39704	2.8281	1.41353
28727	TCONS_00057768	XLOC_017518	ENST00000540304	CLIP1	12:122755978-122907179	40685	60877	60877	7.12619	1.63151	0.612613	-3.56629	-2.12729	1.41316
82000	TCONS_00167430	XLOC_048477	ENST00000516601	RNU5B-3P	3:44956748-45084878	1120	1975	1975	14.897	168.032	63.2027	2.06098	3.48805	1.41067
69850	TCONS_00141060	XLOC_040590	ENST00000392701	GALNT3	2:166604100-167232503	13524	29478	29478	7.69702	6.37555	2.39908	-1.69072	-0.274998	1.41007
54151	TCONS_00109574	XLOC_031977	ENST00000586474	RP11-78A19.3	18:11688954-11909222	9320	21951	21951	10.1736	9.31374	3.50659	-1.55979	-0.125362	1.40929
111267	TCONS_00230760	XLOC_069614	ENST00000374279	UGCG	9:114659045-114697649	7018	17046	17046	13.3358	12.5071	4.7121	-1.51314	-0.0952078	1.40831
82640	TCONS_00168249	XLOC_048659	ENST00000462138	TKT	3:53258722-53290130	5280	12638	12638	45.9122	17.2934	6.52539	-2.82327	-1.41442	1.40608
111183	TCONS_00230658	XLOC_069533	ENST00000435915	RP11-217B7.2	9:107543282-107692150	21684	41111	41111	8.95373	3.81222	1.43861	-2.65625	-1.23189	1.40595
26307	TCONS_00054505	XLOC_016320	ENST00000535914	RP11-283G6.3	12:26272958-26986131	52609	70461	70461	9.067	1.01241	0.38212	-4.56789	-3.16869	1.40569
66656	TCONS_00136713	XLOC_038303	ENST00000443791	BCS1L	2:219472487-219528166	14615	31202	31202	12.8696	5.88397	2.22118	-2.53322	-1.13447	1.40547
100146	TCONS_00209025	XLOC_061662	ENST00000427817	IQCE	7:2598631-2657331	8556	20460	20460	11.6411	10.1334	3.82824	-1.60637	-0.205945	1.40436
111383	TCONS_00230898	XLOC_069709	ENST00000477104	GSN	9:123940414-124095121	37670	57947	57947	6.34562	1.84087	0.695627	-3.17616	-1.79079	1.404
82074	TCONS_00167517	XLOC_048513	ENST00000459492	snoU13	3:47057918-47388306	680	1184	1184	90.8003	389.634	147.417	0.67818	2.10713	1.40222
95694	TCONS_00198690	XLOC_058071	ENST00000456339	BRD2	6:32902405-32949282	7943	19136	19136	17.6174	10.9458	4.14646	-2.10485	-0.693411	1.40043
59341	TCONS_00120176	XLOC_034327	ENST00000585667	MKNK2	19:2037469-2051243	27931	48146	48146	21.3573	2.80484	1.06263	-4.33835	-2.93602	1.40028
91785	TCONS_00188612	XLOC_055165	ENST00000340828	CCNG1	5:162864574-162887146	23447	43099	43099	6.12994	3.47839	1.31817	-2.21861	-0.813851	1.39988
47810	TCONS_00099519	XLOC_028908	ENST00000483176	CLTC	17:57697218-57919616	4777	11215	11215	26.8233	19.5018	7.39807	-1.86445	-0.458122	1.39838
45675	TCONS_00096634	XLOC_027833	ENST00000577731	EIF4A1	17:7465191-7536700	61073	76500	76500	8.24116	0.715751	0.27178	-4.92167	-3.51966	1.39702
112346	TCONS_00232104	XLOC_070246	ENST00000384630	RNU6-14P	9:15552894-16061855	382	558	558	301.434	1967.31	747.309	1.29487	2.70761	1.39644
56502	TCONS_00116432	XLOC_033142	ENST00000222250	ARRDC2	19:18111940-18142909	13433	29126	29126	8.20433	6.41862	2.4384	-1.76321	-0.360358	1.39633
55763	TCONS_00115443	XLOC_032876	ENST00000591508	ZNF317	19:9251055-9274100	29491	49716	49716	5.58307	2.6149	0.99341	-2.53428	-1.09709	1.39629
82077	TCONS_00167520	XLOC_048512	ENST00000425853	KIF9	3:47057918-47388306	14160	30261	30261	13.0707	6.09067	2.31658	-2.51752	-1.10425	1.3946
98459	TCONS_00202376	XLOC_060410	ENST00000384148	RNU6-761P	6:41902670-42018095	883	1561	1561	61.1845	246.277	93.7035	0.597669	2.00332	1.3941
11674	TCONS_00026553	XLOC_007850	ENST00000335350	UNC5B	10:72972326-73062635	19585	38101	38101	5.62456	4.28826	1.63265	-1.80147	-0.395144	1.39318
109000	TCONS_00224251	XLOC_067723	ENST00000523319	TPD52	8:80830951-81143500	4475	10335	10335	7.13917	21.1687	8.06398	0.165611	1.56425	1.39237
111599	TCONS_00231172	XLOC_069834	ENST00000608805	RP11-203J24.8	9:130696781-130742792	31010	51226	51226	10.825	2.4427	0.931323	-3.55798	-2.14896	1.39112
66914	TCONS_00137047	XLOC_038430	ENST00000466710	SP100	2:231280656-231444721	12309	27153	27153	9.55763	7.03169	2.68101	-1.84711	-0.447879	1.39109
106082	TCONS_00220337	XLOC_065598	ENST00000359741	SLC39A14	8:22224761-22291642	3956	8960	8960	5.51292	24.7023	9.42939	0.757992	2.16077	1.38941
95253	TCONS_00198071	XLOC_057857	ENST00000369163	HIST1H3H	6:27769792-27788905	1727	3182	3182	11.0678	81.8999	31.2704	1.47656	2.88108	1.38907
97401	TCONS_00200964	XLOC_059710	ENST00000380277	PXDC1	6:3722847-3755074	17295	34897	34897	9.45395	4.92168	1.87968	-2.35915	-0.945986	1.38866
90988	TCONS_00187563	XLOC_054714	ENST00000408635	RNU6ATAC10P	5:128795251-129522327	464	703	703	26.5247	1034.89	396.373	3.89013	5.28608	1.38454
93990	TCONS_00191621	XLOC_056862	ENST00000510194	GNPDA1	5:141371313-141392606	13324	28717	28717	23.1692	6.47426	2.48626	-3.21915	-1.84528	1.38074
34817	TCONS_00071312	XLOC_022073	ENST00000358655	WARS	14:100800124-100996640	10288	23427	23427	14.6797	8.43822	3.2426	-2.1787	-0.800512	1.37979
75997	TCONS_00154553	XLOC_044965	ENST00000407298	APOBEC3B	22:39378351-39394225	32425	52506	52506	5.91174	2.29409	0.882371	-2.75553	-1.37141	1.37846
111795	TCONS_00231406	XLOC_069904	ENST00000458469	NCS1	9:132934856-132999583	27783	47600	47600	8.66981	2.82547	1.08843	-3.02141	-1.6195	1.37625
107017	TCONS_00221577	XLOC_066220	ENST00000517466	UBE2HP1	8:82167104-82167464	11249	25120	25120	9.50665	7.70352	2.96863	-1.6921	-0.304431	1.37572
54021	TCONS_00109378	XLOC_031865	ENST00000609769	METTL4	18:2537523-2571508	5350	12592	12592	5.09397	16.9915	6.55343	0.34718	1.73054	1.37449
69965	TCONS_00141240	XLOC_040690	ENST00000440547	HNRNPA1P39	2:175120114-175351822	19974	38318	38318	5.01304	4.19414	1.61785	-1.64816	-0.264216	1.37429
58794	TCONS_00119500	XLOC_034106	ENST00000585418	BRSK1	19:55793439-55823901	18157	35768	35768	5.37559	4.66495	1.80213	-1.59251	-0.212429	1.37216
68595	TCONS_00139372	XLOC_039550	ENST00000295400	TGFA	2:70674411-70781325	24127	43375	43375	8.83974	3.3645	1.30355	-2.77342	-1.39496	1.36795
29019	TCONS_00058296	XLOC_017882	ENST00000381026	ATP5EP2	13:28519342-28519727	487	740	740	94.8565	918.84	356.049	1.89141	3.27224	1.36774
74261	TCONS_00150340	XLOC_043726	ENST00000343528	PDXK	21:45138974-45182188	2887	5844	5844	5.9955	38.5266	14.9372	1.31441	2.68166	1.36694
79536	TCONS_00164107	XLOC_046899	ENST00000483180	NFKBIZ	3:101498045-101579866	18037	35541	35541	10.2535	4.69965	1.82226	-2.50392	-1.1295	1.36682
116790	TCONS_00259177	XLOC_079383	ENST00000391303	RNU1-56P	X:70240124-70240288	1834	3391	3391	5.50193	74.176	28.7648	2.3726	3.7466	1.36665
71869	TCONS_00145895	XLOC_041903	ENST00000340491	DLGAP4	20:34894257-35274619	22090	40929	40929	8.94124	3.7344	1.44844	-2.64152	-1.26228	1.36638
81187	TCONS_00166303	XLOC_047936	ENST00000475899	OPA1	3:193310932-193415612	4437	10097	10097	6.15676	21.3907	8.30138	0.414315	1.79594	1.36556
1682	TCONS_00009776	XLOC_000955	ENST00000489773	IPO13	1:44412610-44433694	15961	32578	32578	6.52993	5.3696	2.08775	-1.6489	-0.288911	1.36286
43257	TCONS_00089299	XLOC_026614	ENST00000381774	CPPED1	16:12756918-12897874	2465	4667	4667	8.71627	49.6636	19.3271	1.13809	2.50465	1.36157
4968	TCONS_00014097	XLOC_003149	ENST00000366985	ATF3	1:212738675-212794119	9525	21740	21740	59.3636	9.12099	3.55011	-4.07481	-2.70826	1.36133
1501	TCONS_00009529	XLOC_000872	ENST00000430724	RP11-115D7.3	1:40598435-40601376	14276	29905	29905	9.66711	6.03868	2.35378	-2.06227	-0.683419	1.35925
67042	TCONS_00137211	XLOC_038486	ENST00000436349	GIGYF2	2:233562008-233880595	8613	20054	20054	13.6673	10.0643	3.92369	-1.82367	-0.447327	1.35897
2481	TCONS_00010884	XLOC_001531	ENST00000415545	HSP90B3P	1:92100567-92109639	3190	6684	6684	8.38464	33.2648	12.9766	0.612705	1.98355	1.35809
48780	TCONS_00100766	XLOC_029315	ENST00000571024	ANAPC11	17:79845712-79869340	3477	7375	7375	55.4419	29.7656	11.6175	-2.26611	-0.89568	1.35734
12326	TCONS_00027342	XLOC_008351	ENST00000369849	INA	10:105036919-105050108	2962	5980	5980	19.0189	37.1934	14.5214	-0.401954	0.962599	1.35687
28541	TCONS_00057539	XLOC_017471	ENST00000543364	RAB35	12:120532898-120556800	8448	19705	19705	19.5589	10.2592	4.00842	-2.28922	-0.935678	1.35581
114678	TCONS_00256348	XLOC_077649	ENST00000441738	TIMP1	X:47420515-47479252	1265	2211	2211	42.9226	135.767	53.0636	0.293774	1.6606	1.35534
101261	TCONS_00210467	XLOC_062524	ENST00000460892	POR	7:75528517-75623977	3778	8232	8232	57.9015	26.3419	10.2958	-2.49868	-1.14237	1.3553
77045	TCONS_00156047	XLOC_045528	ENST00000400299	SELM	22:31500757-31503554	1816	3329	3329	24.2311	75.5013	29.5297	0.271953	1.64545	1.35433
41765	TCONS_00087324	XLOC_025949	ENST00000562118	CDH1	16:68771127-68869451	4586	10366	10366	33.6549	20.5412	8.03837	-2.07639	-0.717213	1.35354
98806	TCONS_00202853	XLOC_060675	ENST00000488500	EEF1A1	6:74225472-74280319	3845	8392	8392	35.5121	25.7628	10.0855	-1.83478	-0.468529	1.35301
58712	TCONS_00119363	XLOC_034072	ENST00000431846	LENG8	19:54948911-54974894	15996	32478	32478	7.48254	5.35606	2.09711	-1.86959	-0.491163	1.35277
103713	TCONS_00213696	XLOC_064079	ENST00000418438	POLD2	7:44154285-44163957	6528	15382	15382	22.3657	13.4848	5.27991	-2.10252	-0.726813	1.35274
49604	TCONS_00101854	XLOC_029594	ENST00000583011	RPL26	17:8268880-8286531	2257	4253	4253	6.56199	55.0014	21.5464	1.7032	3.06097	1.35202
116627	TCONS_00258987	XLOC_079266	ENST00000497100	KDM5C	X:53220502-53254604	12702	27280	27280	10.2273	6.80395	2.66561	-1.957	-0.594193	1.35191
42477	TCONS_00088259	XLOC_026317	ENST00000540721	GAS8	16:90071272-90114191	16554	33317	33317	5.80209	5.15532	2.02011	-1.53417	-0.1767	1.35162
107223	TCONS_00221853	XLOC_066337	ENST00000337004	PTDSS1	8:97273942-97349223	22362	41065	41065	12.5033	3.67728	1.44102	-4.29487	-1.7921	1.35155
18719	TCONS_00040034	XLOC_012279	ENST00000429746	CTSD	11:1753639-1785255	1480	2613	2613	24.4911	106.011	41.5597	0.751533	2.10966	1.35096
43030	TCONS_00088979	XLOC_026502	ENST00000572232	NMRAL1	16:4511680-4560348	7434	17372	17372	13.1049	11.76	4.6136	-1.51908	-0.154513	1.34993
109756	TCONS_00225304	XLOC_068265	ENST00000523931	NDRG1	8:134249413-134314265	5661	13202	13202	22.7639	15.8566	6.22372	-1.88449	-0.527277	1.34923
61505	TCONS_00122946	XLOC_035157	ENST00000496089	AKT2	19:40736223-40791443	10535	23477	23477	9.93285	8.23622	3.23535	-1.6346	-0.275169	1.34806
107198	TCONS_00221816	XLOC_066322	ENST00000520845	INTS8	8:95825538-96128683	18756	36182	36182	7.96362	4.50545	1.77014	-2.19124	-0.822886	1.34781
74316	TCONS_00150407	XLOC_043742	ENST00000495274	PFKL	21:45719924-45747261	15469	31607	31607	6.97666	5.54806	2.17997	-1.68593	-0.333667	1.34767
35763	TCONS_00075953	XLOC_022825	ENST00000391122	RNU1-119P	15:45118568-45176978	981	1704	1704	55.1308	204.422	80.3545	0.533644	1.88486	1.3471
27228	TCONS_00055766	XLOC_016754	ENST00000554022	RP11-973D8.4	12:56347888-56367101	21056	39279	39279	7.01315	3.94959	1.55308	-2.17519	-0.832484	1.34657
100124	TCONS_00209000	XLOC_061654	ENST00000466199	EIF3B	7:2291404-2420380	11577	25265	25265	15.1894	7.48183	2.94562	-2.38039	-1.02793	1.34482
48337	TCONS_00100164	XLOC_029158	ENST00000578415	TSEN54	17:73511843-73571289	24885	43835	43835	6.7531	3.24747	1.27857	-2.42093	-1.06265	1.34479
23948	TCONS_00051305	XLOC_014993	ENST00000364328	RNU6-879P	12:57637235-57824788	285	398	398	1099.36	5482.14	2159.62	0.961066	2.3187	1.34396
88208	TCONS_00179328	XLOC_052542	ENST00000504869	THAP9-AS1	4:83739813-83934079	16586	33212	33212	9.73593	5.14626	2.03077	-2.28094	-0.923307	1.3415
6118	TCONS_00015629	XLOC_003971	ENST00000375605	C1orf134	1:16555367-16556038	12566	26881	26881	10.7776	6.88173	2.71645	-1.98849	-0.649542	1.34105
110553	TCONS_00229798	XLOC_068822	ENST00000353704	CREB3	9:35696944-35758572	8456	19523	19523	12.0504	10.2526	4.05045	-1.58566	-0.235518	1.33984
26419	TCONS_00054655	XLOC_016379	ENST00000364358	Y_RNA	12:31535156-31768600	1623	2879	2879	12.6453	91.7624	36.2991	1.48953	2.86099	1.33797
71010	TCONS_00142678	XLOC_041344	ENST00000472056	COL6A3	2:238232645-238323018	1953	3572	3572	12.7909	67.6564	26.774	1.04911	2.40303	1.3374
42149	TCONS_00087866	XLOC_026184	ENST00000565546	ATP2C2	16:84402132-84500967	12471	26667	26667	9.46942	6.93016	2.74672	-1.79756	-0.455184	1.33518
92803	TCONS_00190022	XLOC_055967	ENST00000515565	HNRNPH1P3	5:55134628-55135853	3196	6586	6586	11.9078	33.1926	13.1577	0.126818	1.47415	1.33495
7054	TCONS_00016786	XLOC_004446	ENST00000536927	TMSB4XP1	1:42895999-43120335	3146	6428	6428	6.4831	33.9862	13.4793	1.06048	2.3907	1.33421
7539	TCONS_00017394	XLOC_004716	ENST00000371225	TACSTD2	1:59023419-59165764	2360	4432	4432	170.6	51.5839	20.4643	-3.06837	-1.72974	1.33381
16371	TCONS_00037026	XLOC_011184	ENST00000546312	SLC3A2	11:62623517-62656355	5276	11989	11989	75.7537	17.3255	6.87844	-3.47284	-2.13504	1.33274
4790	TCONS_00013860	XLOC_003034	ENST00000411645	RP11-6B6.3	1:205577070-205601833	1288	2216	2216	14.721	132.518	52.6313	1.822	3.16556	1.3322
59343	TCONS_00120180	XLOC_034327	ENST00000589509	MKNK2	19:2037469-2051243	5098	11500	11500	180.379	18.1261	7.20425	-4.66707	-3.32362	1.33115
37624	TCONS_00078418	XLOC_024002	ENST00000563293	RPAP1	15:41809373-41836467	50090	67466	67466	5.751	1.12008	0.445243	-3.68195	-2.36358	1.33094
39855	TCONS_00084698	XLOC_025043	ENST00000525377	IL32	16:3096681-3137101	2953	5864	5864	92.8524	37.3977	14.8743	-2.65634	-1.31538	1.33013
35786	TCONS_00075980	XLOC_022838	ENST00000525552	SPATA5L1	15:45653321-45713617	20072	37728	37728	5.76521	4.16983	1.659	-1.81597	-0.463385	1.32967
74982	TCONS_00151284	XLOC_044320	ENST00000397886	PTTG1IP	21:46269499-46293818	13225	27835	27835	18.7215	6.52214	2.59521	-2.8563	-1.52612	1.3295
91247	TCONS_00187903	XLOC_054857	ENST00000511381	PAIP2	5:138677275-138720242	4109	9021	9021	34.0692	23.5497	9.37325	-1.86088	-0.541592	1.32909
6486	TCONS_00016084	XLOC_004148	ENST00000314675	UBXN11	1:26605666-26647014	28002	47011	47011	5.623	2.7959	1.11366	-2.35402	-1.01084	1.32801
31724	TCONS_00067133	XLOC_020340	ENST00000557206	HIF1A	14:62147758-62263146	4923	11033	11033	6.3979	18.8835	7.52916	0.213546	1.55584	1.32656
112147	TCONS_00231841	XLOC_070090	ENST00000465566	EHMT1	9:140513443-141019076	15533	31402	31402	8.73488	5.51743	2.20049	-1.99991	-0.660667	1.32617
40712	TCONS_00085856	XLOC_025429	ENST00000566252	MVP	16:29817426-29859355	5563	12723	12723	19.0454	16.2257	6.47942	-1.55375	-0.236942	1.32434
71274	TCONS_00145116	XLOC_041476	ENST00000431775	ACTG1P3	20:1093905-1160596	18014	34895	34895	5.8826	4.70673	1.88001	-1.66343	-0.325136	1.32399
66739	TCONS_00136817	XLOC_038327	ENST00000409516	STK16	2:220094478-220142892	22549	40831	40831	8.93764	3.63685	1.45403	-2.62857	-1.29823	1.32263
79753	TCONS_00164391	XLOC_047075	ENST00000463927	TIMMDC1	3:119217378-119278449	15944	31936	31936	12.5281	5.37471	2.14986	-2.53979	-1.22681	1.32194
96589	TCONS_00199831	XLOC_058839	ENST00000459408	RNU6-437P	6:108188959-108295627	1402	2409	2409	22.1478	115.875	46.3618	1.05219	2.38901	1.32156
45790	TCONS_00096784	XLOC_027865	ENST00000579904	RP11-849F2.5	17:8268880-8286531	41410	60054	60054	5.04424	1.58594	0.634597	-3.01374	-1.66738	1.32142
723	TCONS_00008530	XLOC_000381	ENST00000375420	ARHGEF10L	1:17866329-18024369	3205	6542	6542	10.9227	33.0312	13.221	0.25854	1.59351	1.321
10666	TCONS_00021601	XLOC_006939	ENST00000366525	HNRNPU	1:244998623-245027844	4920	10962	10962	5.42658	18.9064	7.57827	0.470449	1.79512	1.31893
2723	TCONS_00011200	XLOC_001742	ENST00000468588	SARS	1:109756514-109780791	11206	24208	24208	13.9748	7.73323	3.11016	-2.18501	-0.858521	1.31408
96751	TCONS_00200069	XLOC_059005	ENST00000282561	GJA1	6:121756837-121770873	7032	16093	16093	5.15948	12.4716	5.02014	-0.0562536	1.27011	1.31284
86017	TCONS_00176443	XLOC_050814	ENST00000512884	ANXA3	4:79472672-79531597	11204	24164	24164	9.31385	7.73401	3.11685	-1.58909	-0.275192	1.31113
111292	TCONS_00230788	XLOC_069635	ENST00000374183	BSPRY	9:116111820-116133513	4300	9435	9435	27.5473	22.212	8.95319	-1.63797	-0.3158	1.31087
91947	TCONS_00188834	XLOC_055274	ENST00000520867	CPEB4	5:173315282-173388979	8744	19744	19744	12.7629	9.90792	3.99709	-1.68898	-0.371802	1.30963
106697	TCONS_00221120	XLOC_065912	ENST00000517630	UBE2V2	8:48920959-48977268	9774	21570	21570	12.3736	8.8733	3.58378	-1.79129	-0.475839	1.30799
113774	TCONS_00233979	XLOC_071438	ENST00000483980	SH3GLB2	9:131683173-131790582	18066	34714	34714	9.57298	4.69078	1.89577	-2.36757	-1.02926	1.30704
9906	TCONS_00020590	XLOC_006302	ENST00000367313	LAD1	1:201328135-201372894	5252	11718	11718	21.0405	17.4449	7.0526	-1.58785	-0.274572	1.30658
117140	TCONS_00259638	XLOC_079678	ENST00000514500	ACSL4	X:108866928-108976632	8839	19871	19871	13.5283	9.80172	3.96437	-1.78678	-0.466857	1.30594
20913	TCONS_00042991	XLOC_013368	ENST00000537351	STARD10	11:72396113-72505213	5172	11521	11521	52.502	17.776	7.19329	-2.86837	-1.56044	1.30521
58943	TCONS_00119690	XLOC_034176	ENST00000599602	ZNF460	19:57778587-57805837	2456	4489	4489	60.3824	49.8592	20.1785	-1.59762	-0.279953	1.30504
51155	TCONS_00103963	XLOC_030343	ENST00000586633	SLC25A39	17:42396981-42402238	14133	28854	28854	18.6246	6.10105	2.47019	-2.9347	-1.61792	1.30444
16743	TCONS_00037492	XLOC_011291	ENST00000527348	BANF1	11:65764015-65772094	16965	33176	33176	7.5602	5.02198	2.03482	-1.90601	-0.597144	1.30335
113126	TCONS_00233148	XLOC_070988	ENST00000582353	AL353629.1	9:96208775-96328397	3736	7815	7815	91.4683	26.8471	10.8975	-3.06882	-1.77436	1.30076
78349	TCONS_00162548	XLOC_046211	ENST00000429534	SEC13P1	3:33038099-33138722	10956	23564	23564	10.0567	7.92563	3.21904	-1.65281	-0.347008	1.2999
102231	TCONS_00211737	XLOC_063036	ENST00000470463	SND1	7:127292233-127732661	4603	10088	10088	30.3523	20.4325	8.30776	-1.87711	-0.576342	1.29833
29358	TCONS_00060864	XLOC_018107	ENST00000465942	COG3	13:46039059-46189874	21237	38758	38758	5.48934	3.90896	1.5896	-1.80674	-0.497187	1.29812
102551	TCONS_00212157	XLOC_063260	ENST00000463093	SSBP1	7:141404137-141488440	15333	30674	30674	14.0942	5.59646	2.27591	-2.69912	-1.33757	1.29807
20074	TCONS_00041884	XLOC_013066	ENST00000278829	FADS3	11:61640990-61659523	45356	63212	63212	5.39113	1.35039	0.549481	-3.28774	-1.99481	1.29723
28870	TCONS_00057932	XLOC_017571	ENST00000536769	UBC	12:125396149-125401914	6529	14863	14863	26.8292	13.4717	5.48518	-2.30455	-0.996256	1.29633
43513	TCONS_00089658	XLOC_026737	ENST00000568354	RP11-101E7.2	16:22018958-22103552	6642	15084	15084	19.4794	13.2295	5.38676	-1.86439	-0.564045	1.29627
47498	TCONS_00099094	XLOC_028787	ENST00000320031	ITGA3	17:48133331-48167845	4665	10193	10193	18.6055	20.1257	8.19526	-1.19819	0.11116	1.29618
1651	TCONS_00009717	XLOC_000948	ENST00000422171	PTPRF	1:43990857-44089343	7609	17216	17216	15.4404	11.4462	4.66381	-1.73752	-0.432047	1.29528
30562	TCONS_00062500	XLOC_019495	ENST00000394213	H2AFZP3	13:99834095-100038753	6326	14321	14321	17.0947	14.0352	5.71957	-1.59272	-0.283253	1.29507
30917	TCONS_00066063	XLOC_019874	ENST00000397505	MRPL52	14:23299087-23304246	45615	63435	63435	6.10125	1.33616	0.544609	-3.51446	-2.18476	1.2948
52990	TCONS_00107993	XLOC_031096	ENST00000584539	MYL12B	18:3261906-3278282	23228	41173	41173	16.9806	3.5167	1.43357	-3.58821	-2.28031	1.29461
98032	TCONS_00201826	XLOC_060222	ENST00000475705	ATF6B	6:32006041-32096030	16608	32491	32491	6.46145	5.13997	2.09552	-1.6462	-0.334199	1.29445
91217	TCONS_00187864	XLOC_054849	ENST00000516724	RNU6-572P	5:138282408-138667360	404	578	578	414.682	1615.02	658.991	0.654209	1.95917	1.29322
97098	TCONS_00200558	XLOC_059319	ENST00000450635	MTHFD1L	6:151186684-151549594	30339	48901	48901	11.6902	2.52086	1.02881	-3.50413	-2.20753	1.29294
66749	TCONS_00136829	XLOC_038329	ENST00000421532	DNAJB2	2:220143988-220151622	13303	27400	27400	12.0446	6.4832	2.64798	-2.19034	-0.901215	1.29181
109416	TCONS_00224822	XLOC_067999	ENST00000347770	AZIN1	8:103838584-104085279	23207	41068	41068	5.1239	3.51996	1.44093	-1.83067	-0.546676	1.28856
22090	TCONS_00044557	XLOC_014074	ENST00000304521	NFRKB	11:129733530-129765485	21966	39493	39493	5.14321	3.75399	1.5376	-1.75939	-0.456897	1.28774
22505	TCONS_00049341	XLOC_014251	ENST00000229270	TPI1	12:6976282-7032861	16313	31924	31924	7.16149	5.24587	2.15045	-1.74976	-0.448918	1.28654
65342	TCONS_00134938	XLOC_037415	ENST00000514256	AC131180.1	2:131862419-132123658	30939	49410	49410	5.31327	2.45303	1.00645	-2.41784	-1.11511	1.28529
75457	TCONS_00153828	XLOC_044697	ENST00000496016	CABIN1	22:24407641-24574596	4382	9448	9448	27.8514	21.7582	8.94036	-1.65079	-0.355113	1.28315
92152	TCONS_00189084	XLOC_055356	ENST00000506339	HNRNPAB	5:177631507-177659823	4367	9416	9416	7.43122	21.8198	8.96793	0.275992	1.54607	1.28279
39829	TCONS_00084665	XLOC_025038	ENST00000326577	TNFRSF12A	16:3064712-3072384	2877	5532	5532	49.5019	38.7581	15.9341	-1.64674	-0.354303	1.28238
112858	TCONS_00232818	XLOC_070754	ENST00000605957	Metazoa_SRP	9:73143976-74061820	2808	5318	5318	7.20838	40.5407	16.6857	1.19193	2.48894	1.28076
64043	TCONS_00133162	XLOC_036400	ENST00000339012	CCDC104	2:55746739-55773015	14678	29374	29374	6.89623	5.85392	2.41134	-1.52129	-0.239799	1.27957
93971	TCONS_00191598	XLOC_056857	ENST00000394536	PCDH1	5:141232937-141258811	16355	31862	31862	14.2994	5.22937	2.15663	-2.74117	-1.43291	1.27786
93213	TCONS_00190598	XLOC_056370	ENST00000265138	ARRDC3	5:90664540-90752287	6631	14908	14908	21.9486	13.25	5.46551	-2.02143	-0.730994	1.27756
22512	TCONS_00049348	XLOC_014251	ENST00000474253	TPI1	12:6976282-7032861	3287	6562	6562	7.59111	31.9652	13.1939	0.780512	2.07007	1.27663
112086	TCONS_00231771	XLOC_070068	ENST00000476184	UAP1L1	9:139971952-139978991	5443	12011	12011	19.7774	16.6366	6.87104	-1.54231	-0.255094	1.27576
102111	TCONS_00211572	XLOC_062945	ENST00000397752	MET	7:116312443-116438440	22707	40201	40201	8.03051	3.61348	1.49337	-2.43445	-1.15512	1.27482
28581	TCONS_00057597	XLOC_017482	ENST00000546622	MSI1	12:120779132-120806983	7930	17642	17642	14.3112	10.9699	4.53415	-1.68414	-0.391828	1.27464
63616	TCONS_00132613	XLOC_036115	ENST00000264716	FOSL2	2:28607275-28640179	11623	24377	24377	11.0279	7.45587	3.08504	-1.85265	-0.566544	1.27309
44118	TCONS_00090481	XLOC_027159	ENST00000563285	AMFR	16:56395363-56459450	5157	11208	11208	21.8676	17.8723	7.40443	-1.57165	-0.294281	1.27127
31299	TCONS_00066597	XLOC_020041	ENST00000548758	BRMS1L	14:36288429-36536396	30712	48966	48966	5.15509	2.47656	1.02636	-2.32744	-1.06264	1.27081
15718	TCONS_00036064	XLOC_010785	ENST00000433892	CD44	11:35160416-35253949	5092	11031	11031	36.8424	18.1656	7.53166	-2.30631	-1.02756	1.27017
91188	TCONS_00187817	XLOC_054837	ENST00000239938	EGR1	5:137801178-137805004	19869	36460	36460	17.8587	4.22063	1.74995	-3.36344	-2.08368	1.27014
88803	TCONS_00180124	XLOC_052941	ENST00000384592	RNU1-89P	4:136917083-136917247	499	764	764	109.873	812.446	336.887	1.6002	2.88184	1.27001
95717	TCONS_00198714	XLOC_058081	ENST00000444757	SLC39A7	6:33161364-33172216	34345	52637	52637	5.06121	2.11055	0.876538	-2.53375	-1.25857	1.26773
34759	TCONS_00071227	XLOC_022004	ENST00000556454	CLMN	14:95648276-95786243	11689	24438	24438	8.73865	7.40447	3.07554	-1.51649	-0.241897	1.26756
94136	TCONS_00191820	XLOC_056953	ENST00000353334	CD74	5:149781199-149792492	1458	2460	2460	13.4815	108.165	44.9516	1.72393	3.00015	1.26679
38543	TCONS_00079605	XLOC_024439	ENST00000569173	PARP6	15:72533521-72671129	7427	16461	16461	19.2384	11.7714	4.8942	-1.99759	-0.711769	1.26615
38195	TCONS_00079146	XLOC_024268	ENST00000421017	ANXA2	15:60639332-60695082	5381	11744	11744	51.7611	16.899	7.03059	-2.89434	-1.62082	1.26522
102149	TCONS_00211619	XLOC_062952	ENST00000472848	CFTR	7:117105837-117514193	1990	3526	3526	10.0946	65.3113	27.1768	1.41873	2.68789	1.26496
75901	TCONS_00154436	XLOC_044925	ENST00000215909	LGALS1	22:38071614-38075813	1836	3211	3211	10.9946	74.1103	30.8584	1.46972	2.7536	1.26401
108898	TCONS_00224120	XLOC_067661	ENST00000325509	MSC	8:72740401-73163869	26470	44388	44388	7.96158	2.99925	1.24902	-2.69394	-1.40931	1.26381
39979	TCONS_00084871	XLOC_025080	ENST00000545171	UBN1	16:4853203-4932361	12283	25346	25346	8.42015	7.04753	2.93588	-1.53256	-0.260544	1.26332
72885	TCONS_00147203	XLOC_042631	ENST00000421090	RP5-984P4.1	20:21468881-21469263	13306	27001	27001	11.5782	6.48212	2.70194	-2.11398	-0.83519	1.26247
49979	TCONS_00102351	XLOC_029762	ENST00000388995	FAM83G	17:18853657-18950950	15570	30389	30389	8.52979	5.50466	2.30381	-1.90357	-0.635189	1.25663
46383	TCONS_00097611	XLOC_028219	ENST00000444415	TRAF4	17:27071001-27077974	6062	13395	13395	23.1195	14.6489	6.13389	-1.92444	-0.662505	1.25592
81069	TCONS_00166134	XLOC_047863	ENST00000418776	DNAJB11	3:186256229-186315061	9318	20159	20159	13.618	9.31676	3.90121	-1.81304	-0.549927	1.25591
37292	TCONS_00077991	XLOC_023792	ENST00000557765	GABRB3	15:26788692-27194354	9104	19772	19772	11.218	9.52214	3.9897	-1.50466	-0.240043	1.255
38414	TCONS_00079423	XLOC_024368	ENST00000563473	RPL4	15:66790354-66858317	1754	3055	3055	13.217	79.1378	33.193	1.31672	2.58023	1.25349
111634	TCONS_00231212	XLOC_069847	ENST00000372870	SLC27A4	9:131071381-131123749	16098	31085	31085	9.13296	5.32196	2.23282	-2.0538	-0.7857	1.25309
29997	TCONS_00061740	XLOC_018885	ENST00000450494	SLC7A1	13:30083546-30169825	7823	17187	17187	20.3776	11.1271	4.67216	-2.13939	-0.879908	1.25192
44018	TCONS_00090341	XLOC_027059	ENST00000564710	N4BP1	16:48572636-48654059	14167	28141	28141	8.45761	6.08736	2.55689	-1.73021	-0.473042	1.25143
105687	TCONS_00216281	XLOC_065315	ENST00000483958	ESYT2	7:158523685-158622944	17452	33031	33031	12.526	4.87174	2.04677	-2.61716	-1.36378	1.25108
24006	TCONS_00051375	XLOC_015005	ENST00000551632	DTX3	12:57998404-58003587	16091	31051	31051	11.5309	5.32365	2.23734	-2.38459	-1.10962	1.25063
116746	TCONS_00259128	XLOC_079339	ENST00000312391	LAS1L	X:64708614-64762482	32237	50231	50231	7.9602	2.31271	0.972209	-3.02202	-1.77584	1.25025
17023	TCONS_00037825	XLOC_011375	ENST00000529934	RP11-802E16.3	11:67806482-67888911	32416	50413	50413	20.1995	2.29538	0.965034	-4.40445	-3.13168	1.25008
28574	TCONS_00057589	XLOC_017478	ENST00000365668	RNU4-2	12:120729565-120729706	368	500	500	762.876	2274.42	956.277	0.313316	1.57451	1.25
38746	TCONS_00079900	XLOC_024511	ENST00000567437	SNUPN	15:75759461-75918810	20123	36473	36473	7.45681	4.15717	1.74891	-2.09019	-0.851676	1.24915
53804	TCONS_00109101	XLOC_031709	ENST00000579213	RP11-563H6.1	18:65042369-65042542	6764	14921	14921	32.0285	12.9686	5.45851	-2.55442	-1.31304	1.24845
56842	TCONS_00116864	XLOC_033338	ENST00000573052	URI1	19:30414550-30507519	6068	13333	13333	5.11601	14.6344	6.16026	0.239035	1.50974	1.24831
57892	TCONS_00118205	XLOC_033706	ENST00000585601	PVRL2	19:45349431-45406946	7873	17247	17247	13.8386	11.0526	4.65355	-1.58394	-0.332005	1.24797
109331	TCONS_00224714	XLOC_067954	ENST00000519622	PABPC1	8:101698043-101744205	6285	13795	13795	33.2671	14.1095	5.94129	-2.49862	-1.23592	1.24782
71884	TCONS_00145911	XLOC_041907	ENST00000342422	C20orf24	20:34894257-35274619	17239	32653	32653	11.3568	4.9395	2.08067	-2.45705	-1.20391	1.24732
56205	TCONS_00115988	XLOC_033037	ENST00000357355	CD97	19:14491312-14519537	18332	34133	34133	9.07467	4.61761	1.94802	-2.2329	-0.976156	1.24514
110405	TCONS_00229601	XLOC_068653	ENST00000399822	UBA52P6	9:21802541-22239121	1230	2029	2029	36.4354	143.654	60.6296	0.712204	1.97386	1.24451
101028	TCONS_00210158	XLOC_062376	ENST00000363260	SNORA63	7:64792308-64792386	485	711	711	190.807	923.627	390.064	1.0225	2.26944	1.2436
8246	TCONS_00018331	XLOC_005274	ENST00000369626	SLC16A1	1:113454468-113550398	51809	67593	67593	6.7773	1.04552	0.442691	-3.95141	-2.69702	1.23985
99973	TCONS_00204384	XLOC_061573	ENST00000435791	THBS2	6:169613348-169654139	3828	7756	7756	7.75256	25.8848	10.991	0.491347	1.74488	1.23578
20701	TCONS_00042677	XLOC_013259	ENST00000525568	PITPNM1	11:67259238-67273734	4837	10214	10214	24.329	19.2381	8.17613	-1.58957	-0.346954	1.23447
92038	TCONS_00188950	XLOC_055319	ENST00000507471	TSPAN17	5:176074387-176086058	19112	34914	34914	6.89277	4.41263	1.87786	-1.8906	-0.651294	1.23255
51207	TCONS_00104024	XLOC_030359	ENST00000589475	EFTUD2	17:42923720-42994305	3829	7730	7730	7.67796	25.8765	11.0484	0.514262	1.74447	1.22781
95173	TCONS_00197962	XLOC_057795	ENST00000289316	HIST1H2BD	6:26158348-26171577	11322	23281	23281	22.3284	7.64478	3.26525	-2.79188	-1.55265	1.22728
34799	TCONS_00071283	XLOC_022054	ENST00000557769	CCDC85C	14:99947505-100070363	15647	30026	30026	8.75966	5.47825	2.34003	-1.92145	-0.676933	1.22718
7946	TCONS_00017940	XLOC_005063	ENST00000496535	DNTTIP2	1:94333372-94345474	15372	29605	29605	14.8545	5.5849	2.3862	-2.63835	-1.41428	1.22682
106360	TCONS_00220673	XLOC_065723	ENST00000522581	RNU5A-3P	8:30435834-30515768	413	587	587	487.37	1488.51	636.614	0.372649	1.6081	1.22538
23636	TCONS_00050881	XLOC_014877	ENST00000546581	PRR13	12:53835388-53893847	12610	25356	25356	10.3229	6.85861	2.93421	-1.82369	-0.595678	1.22494
104865	TCONS_00215217	XLOC_064753	ENST00000468999	LAMB1	7:107531414-107643700	2762	4972	4972	11.2839	41.7615	17.8672	0.648021	1.88122	1.22486
60775	TCONS_00121977	XLOC_034786	ENST00000330854	SUGP2	19:19101696-19170563	9262	19695	19695	13.853	9.36225	4.01042	-1.79105	-0.569388	1.2231
11459	TCONS_00026276	XLOC_007656	ENST00000451577	TIMM23B	10:51371389-51387768	37351	54763	54763	17.8768	1.86365	0.798784	-5.64504	-3.23999	1.22225
38930	TCONS_00080141	XLOC_024607	ENST00000390868	RNU1-77P	15:82422570-82555104	326	435	435	466.8	3732.96	1600.62	1.76611	2.99572	1.22169
5682	TCONS_00015042	XLOC_003699	ENST00000505849	CCNL2	1:1321090-1334708	24305	41232	41232	6.54353	3.33517	1.4307	-2.21323	-0.975285	1.22104
79197	TCONS_00163645	XLOC_046561	ENST00000459654	SLMAP	3:57741176-57914895	20296	36210	36210	5.04592	4.11742	1.76767	-1.50799	-0.299198	1.21989
11694	TCONS_00026577	XLOC_007866	ENST00000473155	DDIT4	10:74033677-74035794	2925	5444	5444	57.4227	37.8025	16.2345	-1.83638	-0.604189	1.21942
37471	TCONS_00078230	XLOC_023923	ENST00000559784	DPH6	15:35473212-35838394	24145	40947	40947	6.75306	3.36129	1.44737	-2.24504	-1.01523	1.21559
82690	TCONS_00168318	XLOC_048690	ENST00000296315	ARHGEF3	3:56761445-57114129	10781	22132	22132	9.89661	8.0425	3.46839	-1.52334	-0.303626	1.21338
92085	TCONS_00189000	XLOC_055328	ENST00000503216	PRELID1	5:176728190-176739758	11183	22810	22810	13.5766	7.74771	3.34842	-2.04213	-0.81094	1.21029
112163	TCONS_00231859	XLOC_070093	ENST00000371367	CACNA1B	9:140513443-141019076	16462	30978	30978	8.60027	5.19201	2.24421	-1.95027	-0.731145	1.21009
90312	TCONS_00186681	XLOC_054192	ENST00000507081	BTF3	5:72794232-72801460	8598	18278	18278	22.6182	10.0857	4.36063	-2.39868	-1.15939	1.2097
50619	TCONS_00103258	XLOC_030134	ENST00000311500	PIP4K2B	17:36921941-36956379	28853	45964	45964	6.5324	2.69522	1.16589	-2.48923	-1.28099	1.20897
103145	TCONS_00212927	XLOC_063681	ENST00000524898	FAM220A	7:6369039-6388612	10945	22326	22326	10.4698	7.93311	3.43239	-1.61695	-0.402827	1.20867
39931	TCONS_00084809	XLOC_025061	ENST00000576792	DNASE1	16:3661728-3767598	13438	26452	26452	11.6392	6.41573	2.77695	-2.08929	-0.864663	1.20811
38649	TCONS_00079758	XLOC_024484	ENST00000566219	EDC3	15:74890840-74988633	8687	18424	18424	16.1156	9.97717	4.32089	-1.92451	-0.685969	1.2073
105319	TCONS_00215804	XLOC_065044	ENST00000490760	SLC37A3	7:139993492-140126050	42817	59595	59595	7.43504	1.49237	0.647184	-3.51743	-2.32545	1.20536
65309	TCONS_00134894	XLOC_037399	ENST00000460992	PTPN18	2:131113579-131132982	5452	11493	11493	21.2248	16.6127	7.2069	-1.57781	-0.355357	1.20483
111033	TCONS_00230470	XLOC_069385	ENST00000428393	HIATL1	9:97136832-97228899	12419	24772	24772	13.3414	6.95598	3.02215	-2.15347	-0.939838	1.20268
77919	TCONS_00161952	XLOC_045949	ENST00000419437	THUMPD3	3:9022274-9520924	12998	25632	25632	8.19403	6.65291	2.89058	-1.51399	-0.307007	1.20263
76358	TCONS_00155020	XLOC_045154	ENST00000595015	AL022328.1	22:50713407-50746056	2586	4518	4518	70.7506	46.1556	20.0571	-1.83199	-0.613506	1.20239
27146	TCONS_00055640	XLOC_016714	ENST00000553113	PPP1R1A	12:54943133-54994853	4932	10183	10183	24.2909	18.8605	8.20872	-1.5678	-0.37058	1.20014
95449	TCONS_00198334	XLOC_057985	ENST00000376569	DDR1	6:30834758-30868006	3218	6070	6070	7.69861	32.8825	14.3204	0.879669	2.08806	1.19925
23209	TCONS_00050310	XLOC_014683	ENST00000320560	ANO6	12:45566816-45834187	15909	29966	29966	6.69899	5.38768	2.34652	-1.52191	-0.317089	1.19914
65422	TCONS_00135050	XLOC_037493	ENST00000410462	Y_RNA	2:138472901-138473011	1696	2846	2846	9.85307	84.759	36.9555	1.88438	3.09686	1.19758
92224	TCONS_00189186	XLOC_055399	ENST00000363022	RNU1-17P	5:180156585-180156737	388	535	535	232.081	1873.31	816.787	1.80244	3.00901	1.19756
53286	TCONS_00108395	XLOC_031330	ENST00000584052	RIOK3	18:21032786-21066567	16819	31314	31314	6.59349	5.0661	2.20964	-1.59826	-0.37427	1.19706
109337	TCONS_00224720	XLOC_067954	ENST00000520142	PABPC1	8:101698043-101744205	5067	10457	10457	35.9296	18.2626	7.9671	-2.18842	-0.982341	1.19677
91192	TCONS_00187826	XLOC_054842	ENST00000302763	CTNNA1	5:137946655-138270723	8048	17002	17002	15.4074	10.8171	4.72316	-1.72061	-0.508163	1.19549
91825	TCONS_00188664	XLOC_055181	ENST00000518334	WWC1	5:167718655-167899308	23748	40146	40146	8.93688	3.42756	1.49707	-2.59442	-1.38621	1.19504
18280	TCONS_00039431	XLOC_012035	ENST00000362839	RNU4-23P	11:122753390-122836011	2167	3691	3691	12.087	58.3808	25.4995	1.05067	2.26901	1.19502
107619	TCONS_00222377	XLOC_066668	ENST00000393673	ST13P6	8:134374741-134421713	10758	21865	21865	10.9271	8.05726	3.52296	-1.6413	-0.445066	1.1935
69567	TCONS_00140692	XLOC_040380	ENST00000427448	AC117947.1	2:140988991-142895399	15358	29067	29067	8.60832	5.58762	2.44499	-1.81922	-0.626936	1.19241
6020	TCONS_00015482	XLOC_003870	ENST00000485606	EXOSC10	1:11126674-11162157	12997	25496	25496	10.7996	6.65363	2.91298	-1.90423	-0.700145	1.19165
104981	TCONS_00215377	XLOC_064847	ENST00000606574	U1	7:119643807-119654690	616	958	958	48.7481	494.64	216.643	2.13917	3.33836	1.19106
95769	TCONS_00198771	XLOC_058116	ENST00000311487	HMGA1	6:34204649-34214008	17063	31547	31547	10.0253	4.98919	2.18523	-2.20981	-1.00565	1.19102
70281	TCONS_00141661	XLOC_040902	ENST00000468925	SF3B1	2:198254507-198299815	1216	1963	1963	39.2009	145.908	63.9193	0.689106	1.89281	1.19074
90696	TCONS_00187184	XLOC_054505	ENST00000505372	PAM	5:101917071-102366809	2706	4764	4764	14.0146	42.979	18.8522	0.419525	1.61202	1.1889
79139	TCONS_00163570	XLOC_046528	ENST00000487897	PRKCD	3:53190024-53226733	37414	54277	54277	8.07865	1.85854	0.815345	-3.34815	-2.12587	1.18869
108871	TCONS_00224084	XLOC_067641	ENST00000391171	RNU1-101P	8:70990140-70990267	1363	2213	2213	6.09827	120.554	52.918	3.08816	4.29754	1.18785
14068	TCONS_00029673	XLOC_009790	ENST00000464654	TM9SF3	10:98277865-98347209	5139	10567	10567	28.8457	17.9556	7.8853	-1.88193	-0.684979	1.18719
10381	TCONS_00021220	XLOC_006681	ENST00000452067	CTD-2090I13.2	1:227581291-227618736	1851	3117	3117	19.0473	73.2777	32.1807	0.740807	1.93941	1.18718
86906	TCONS_00177579	XLOC_051495	ENST00000512986	FNIP2	4:159690289-159959912	7849	16523	16523	14.5783	11.0906	4.87537	-1.59403	-0.397442	1.18575
40254	TCONS_00085249	XLOC_025262	ENST00000381440	ITPRIPL2	16:19125253-19333467	24069	40365	40365	5.573	3.37362	1.48316	-1.93073	-0.727153	1.18562
101265	TCONS_00210471	XLOC_062524	ENST00000495770	POR	7:75528517-75623977	23639	39860	39860	5.23203	3.44564	1.51551	-1.80911	-0.61131	1.18497
109988	TCONS_00225627	XLOC_068385	ENST00000456095	PUF60	8:144898513-144912029	9363	19399	19399	19.5089	9.27257	4.07936	-2.24592	-1.0719	1.18463
43892	TCONS_00090150	XLOC_026907	ENST00000317508	PRSS8	16:31142753-31147083	6838	14461	14461	16.2847	12.8385	5.6551	-1.5351	-0.346462	1.18286
109064	TCONS_00224333	XLOC_067777	ENST00000518091	C8orf59	8:86089459-86132650	10155	20736	20736	12.934	8.54133	3.76346	-1.78993	-0.602976	1.1824
5216	TCONS_00014407	XLOC_003333	ENST00000490705	ARF1	1:228270360-228286912	19223	34307	34307	8.98444	4.38155	1.93203	-2.23722	-1.03976	1.18132
3663	TCONS_00012415	XLOC_002304	ENST00000343043	DAP3	1:155579566-155829191	23277	39357	39357	9.02363	3.508	1.54695	-2.55271	-1.36692	1.18122
51123	TCONS_00103926	XLOC_030336	ENST00000593073	ATXN7L3	17:42269165-42301142	7804	16399	16399	15.1087	11.1456	4.91557	-1.62728	-0.436456	1.18104
51846	TCONS_00104871	XLOC_030683	ENST00000582252	CCDC47	17:61780191-61896677	26265	42756	42756	5.76354	3.03255	1.33793	-2.12931	-0.930439	1.18053
38247	TCONS_00079226	XLOC_024300	ENST00000178638	CA12	15:63610924-63674360	31626	48441	48441	6.5488	2.37541	1.04826	-2.6573	-1.4663	1.18017
44535	TCONS_00091035	XLOC_027327	ENST00000562790	RP11-521L9.1	16:68877506-69119083	28219	44874	44874	7.31492	2.76849	1.22231	-2.58628	-1.39718	1.17949
108465	TCONS_00223544	XLOC_067309	ENST00000524118	RAB11FIP1	8:37716135-37756985	13984	26777	26777	28.8278	6.17134	2.73005	-3.41309	-2.22516	1.17665
15719	TCONS_00036065	XLOC_010785	ENST00000278386	CD44	11:35160416-35253949	9577	19674	19674	74.3182	9.06845	4.0148	-4.23129	-3.04054	1.17553
47948	TCONS_00099693	XLOC_028971	ENST00000431926	DCAF7	17:61627795-61671642	10689	21547	21547	10.1684	8.10866	3.58999	-1.52417	-0.324434	1.17548
16633	TCONS_00037359	XLOC_011254	ENST00000279249	CDC42EP2	11:65082288-65089900	32209	48990	48990	5.51272	2.3148	1.02502	-2.44366	-1.24892	1.17523
42085	TCONS_00087771	XLOC_026147	ENST00000537098	CMIP	16:81478774-81745367	4621	9365	9365	7.22724	20.3271	9.03051	0.304083	1.48829	1.17053
92315	TCONS_00189304	XLOC_055468	ENST00000508765	CLPTM1L	5:1317858-1345214	12902	25027	25027	9.59421	6.69786	2.98112	-1.68792	-0.520831	1.16785
65046	TCONS_00134548	XLOC_037194	ENST00000272542	SLC20A1	2:113403433-113421404	10964	21819	21819	8.91959	7.92025	3.53274	-1.3518	-0.17586	1.16476
51122	TCONS_00103925	XLOC_030336	ENST00000389384	ATXN7L3	17:42269165-42301142	33471	50106	50106	5.61882	2.1876	0.977654	-2.51732	-1.36927	1.16195
55966	TCONS_00115696	XLOC_032940	ENST00000252444	LDLR	19:11200037-11266484	10581	21171	21171	30.7404	8.1945	3.66325	-3.08309	-1.9105	1.16153
20815	TCONS_00042835	XLOC_013333	ENST00000384467	Y_RNA	11:70309494-70963623	915	1449	1449	29.2303	236.749	105.857	1.83437	3.01301	1.16124
113060	TCONS_00233062	XLOC_070952	ENST00000297689	NFIL3	9:94171326-94186144	6549	13664	13664	15.7143	13.4264	6.00442	-1.40328	-0.232572	1.16098
7502	TCONS_00017344	XLOC_004684	ENST00000371269	DHCR24	1:55315305-55354523	6708	14002	14002	18.4243	13.0853	5.85737	-1.66683	-0.497045	1.15962
59956	TCONS_00120938	XLOC_034554	ENST00000264828	COL5A3	19:10070236-10121147	2570	4385	4385	19.2781	46.4732	20.8104	0.0957677	1.26311	1.1591
102595	TCONS_00212230	XLOC_063321	ENST00000479303	GSTK1	7:142941185-142985142	4319	8556	8556	5.00345	22.1089	9.90565	0.968212	2.1406	1.1583
101607	TCONS_00210931	XLOC_062738	ENST00000484375	ARPC1B	7:98923520-99063954	9743	19770	19770	13.6925	8.90555	3.99011	-1.81306	-0.615508	1.15828
116611	TCONS_00258961	XLOC_079255	ENST00000458691	EIF4A2P4	X:52861753-52862949	3178	5816	5816	12.7178	33.4741	15.0276	0.227047	1.39168	1.15543
45613	TCONS_00096558	XLOC_027829	ENST00000396568	TMEM102	17:7323421-7361026	21898	37272	37272	5.28128	3.76787	1.69234	-1.65304	-0.490903	1.15473
28558	TCONS_00057563	XLOC_017475	ENST00000548568	RPLP0	12:120634488-120639038	32565	48944	48944	9.68667	2.28083	1.02706	-3.23852	-2.08994	1.15103
55190	TCONS_00114705	XLOC_032644	ENST00000591446	MIDN	19:1248551-1259142	15641	28848	28848	19.0801	5.48051	2.47103	-2.9552	-1.79923	1.1492
74369	TCONS_00150475	XLOC_043796	ENST00000361866	COL6A1	21:47401650-47424964	2298	3862	3862	16.916	53.521	24.1525	0.494836	1.66233	1.14793
53346	TCONS_00108479	XLOC_031368	ENST00000584883	CIAPIN1P	18:24034873-24770662	13806	26131	26131	9.91175	6.24466	2.81919	-1.832	-0.673234	1.14734
70624	TCONS_00142152	XLOC_041111	ENST00000422731	AAMP	2:219128849-219134980	4638	9234	9234	6.46969	20.2614	9.14991	0.502419	1.6451	1.1469
116191	TCONS_00258410	XLOC_078898	ENST00000363696	RNU5F-7P	X:15934311-15934426	1073	1699	1699	20.2894	178.385	80.6786	1.97148	3.13213	1.14474
58038	TCONS_00118396	XLOC_033751	ENST00000491003	PPP5C	19:46850250-46896238	39339	55321	55321	5.05641	1.72155	0.779521	-2.71999	-1.56313	1.14305
53785	TCONS_00109071	XLOC_031694	ENST00000299502	SERPINB2	18:61538925-61609601	32663	48895	48895	14.152	2.27065	1.02906	-3.79433	-2.64277	1.14177
56363	TCONS_00116214	XLOC_033116	ENST00000593533	MYO9B	19:17186590-17325346	9396	18952	18952	15.2017	9.24198	4.19095	-1.87634	-0.720287	1.14092
24076	TCONS_00051458	XLOC_015034	ENST00000549465	SLC16A7	12:59989847-60183635	3225	5869	5869	7.29489	32.7354	14.8521	1.01429	2.15998	1.14018
86463	TCONS_00177003	XLOC_051124	ENST00000514175	ACTN4P1	4:117519316-117520767	2094	3472	3472	21.7994	61.255	27.7987	0.332398	1.48616	1.13981
34163	TCONS_00070427	XLOC_021691	ENST00000439696	ZFP36L1	14:69254376-69263190	4597	9092	9092	28.6797	20.4838	9.30039	-1.6328	-0.488931	1.13912
56353	TCONS_00116201	XLOC_033112	ENST00000248076	F2RL3	19:16999670-17003417	53647	67634	67634	6.87374	0.971506	0.44185	-3.97566	-2.82642	1.13667
46967	TCONS_00098378	XLOC_028538	ENST00000393892	CNP	17:40118758-40230685	45546	60975	60975	5.01885	1.34048	0.609813	-3.05222	-1.91087	1.13631
62900	TCONS_00124846	XLOC_035646	ENST00000325351	ZNF784	19:56132097-56135967	21530	36450	36450	5.21436	3.84516	1.75083	-1.58176	-0.440482	1.135
75201	TCONS_00153412	XLOC_044478	ENST00000467943	COMT	22:19863039-20058066	5866	11922	11922	22.7063	15.1754	6.9215	-1.71848	-0.577911	1.13258
98535	TCONS_00202462	XLOC_060443	ENST00000307114	GTPBP2	6:43543886-43596899	10810	21106	21106	15.4078	8.02417	3.67702	-2.07933	-0.940885	1.12581
59564	TCONS_00120443	XLOC_034410	ENST00000601720	DPP9	19:4675235-4724685	26188	41784	41784	10.4523	3.04336	1.39474	-2.93712	-1.77432	1.12567
34167	TCONS_00070432	XLOC_021691	ENST00000408913	ZFP36L1	14:69254376-69263190	27291	42986	42986	5.30604	2.88866	1.32534	-2.01741	-0.8782	1.12404
110095	TCONS_00225769	XLOC_068415	ENST00000424149	CYHR1	8:145674964-145691060	22085	36919	36919	5.08087	3.73493	1.71528	-1.58012	-0.4471	1.12264
95357	TCONS_00198213	XLOC_057947	ENST00000479320	HLA-A	6:29866807-29913661	93858	97040	97040	9.37968	0.0120024	0.0055172	-12.1251	-10.0702	1.12131
101777	TCONS_00211176	XLOC_062792	ENST00000457480	POP7	7:100303675-100305118	16144	29094	29094	7.55038	5.30898	2.44237	-1.64915	-0.505395	1.12015
35755	TCONS_00075940	XLOC_022820	ENST00000349264	B2M	15:45003674-45011075	1034	1633	1633	51.7212	187.773	86.3973	0.739386	1.86102	1.11993
28501	TCONS_00057486	XLOC_017442	ENST00000536738	WSB2	12:117890816-118583391	23456	38592	38592	38.6399	3.47699	1.59989	-4.61071	-3.46895	1.11986
84068	TCONS_00170181	XLOC_049520	ENST00000606972	Metazoa_SRP	3:155093368-155462856	589	890	890	57.063	541.183	249.058	2.11008	3.24346	1.11963
57343	TCONS_00117485	XLOC_033531	ENST00000301244	SPINT2	19:38734674-38795677	8555	17212	17212	13.7487	10.1337	4.66503	-1.5832	-0.436634	1.1192
59211	TCONS_00120030	XLOC_034278	ENST00000607316	TMEM259	19:999600-1021117	13950	25905	25905	8.40457	6.18763	2.84966	-1.56881	-0.450471	1.1186
94013	TCONS_00191656	XLOC_056876	ENST00000502892	NR3C1	5:142657495-142815077	7921	15983	15983	22.0771	10.9824	5.06002	-2.12827	-1.01376	1.11798
74374	TCONS_00150481	XLOC_043800	ENST00000300527	COL6A2	21:47518010-47552763	3114	5535	5535	10.4559	34.5629	15.9246	0.589994	1.72579	1.11796
65707	TCONS_00135459	XLOC_037753	ENST00000543391	EIF2S2P4	2:171034654-171655481	19930	34215	34215	6.50976	4.20516	1.94074	-1.7604	-0.631624	1.11555
36680	TCONS_00077160	XLOC_023303	ENST00000558830	MORF4L1	15:79051544-79190475	4454	8606	8606	29.8224	21.2877	9.84633	-1.62146	-0.492677	1.11236
114492	TCONS_00256112	XLOC_077478	ENST00000431458	FTLP2	X:30648273-30648942	4320	8254	8254	29.7433	22.0997	10.2597	-1.54994	-0.428633	1.10704
44393	TCONS_00090853	XLOC_027277	ENST00000562206	TPPP3	16:67423711-67427438	16333	29192	29192	7.33545	5.23765	2.43174	-1.60885	-0.488864	1.10693
32643	TCONS_00068331	XLOC_020792	ENST00000452514	MEG3	14:101245746-101327366	3103	5476	5476	9.62797	34.6651	16.1059	0.724392	1.84189	1.10589
28400	TCONS_00057358	XLOC_017380	ENST00000553205	RPL6	12:112842993-112947717	7541	15093	15093	20.974	11.5774	5.38171	-1.97709	-0.861834	1.10518
107827	TCONS_00222645	XLOC_066813	ENST00000533240	HSF1	8:145515279-145538801	15374	27822	27822	15.7342	5.5843	2.59644	-2.60073	-1.4902	1.10484
48782	TCONS_00100768	XLOC_029315	ENST00000572851	ANAPC11	17:79845712-79869340	16911	30003	30003	9.1343	5.03675	2.34271	-1.9598	-0.866641	1.10431
7547	TCONS_00017403	XLOC_004721	ENST00000371222	JUN	1:59246464-59249785	3679	6765	6765	177.823	27.5314	12.8184	-3.80518	-2.69554	1.10285
38248	TCONS_00079227	XLOC_024300	ENST00000344366	CA12	15:63610924-63674360	54297	67699	67699	10.7857	0.946268	0.440587	-4.65129	-3.50499	1.10282
33653	TCONS_00069752	XLOC_021303	ENST00000554001	NFKBIA	14:35859713-35964709	15386	27767	27767	19.8148	5.57874	2.60328	-2.93009	-1.8367	1.09961
37682	TCONS_00078484	XLOC_024024	ENST00000570160	LRRC57	15:42783430-42841000	23728	38574	38574	7.0419	3.42983	1.60095	-2.14317	-1.03698	1.09921
109324	TCONS_00224706	XLOC_067954	ENST00000519004	PABPC1	8:101698043-101744205	16073	28694	28694	7.28096	5.33083	2.48971	-1.59128	-0.452427	1.09838
15892	TCONS_00036292	XLOC_010887	ENST00000529193	CREB3L1	11:46299211-46342972	18862	32556	32556	7.8532	4.47394	2.08957	-1.92927	-0.813744	1.09834
60359	TCONS_00121454	XLOC_034636	ENST00000592882	CTC-250I14.6	19:13254871-13265722	14384	26304	26304	17.0602	5.98864	2.79737	-2.61963	-1.51052	1.09816
14780	TCONS_00034832	XLOC_010248	ENST00000399817	IFITM2	11:307630-315629	4283	8135	8135	6.11793	22.3377	10.4387	0.754813	1.86543	1.09754
58708	TCONS_00119359	XLOC_034072	ENST00000376514	LENG8	19:54948911-54974894	1660	2631	2631	25.1857	88.2521	41.2691	0.691339	1.80619	1.09657
1665	TCONS_00009740	XLOC_000951	ENST00000516392	RNU6-1058P	1:44115828-44396837	462	650	650	160.777	1042.82	487.736	1.58587	2.69887	1.09631
66182	TCONS_00136110	XLOC_038052	ENST00000421573	SPATS2L	2:201170603-201346986	11574	21932	21932	21.6559	7.48379	3.50944	-2.61223	-1.52721	1.09253
68047	TCONS_00138633	XLOC_039118	ENST00000407341	CYP1B1	2:38150329-38408997	81235	86829	86829	13.4918	0.261618	0.122835	-6.80274	-5.68269	1.09075
15403	TCONS_00035654	XLOC_010544	ENST00000525233	FAR1-IT1	11:13690216-13753893	23886	38580	38580	6.74772	3.40327	1.60066	-2.09294	-0.98169	1.08825
36740	TCONS_00077236	XLOC_023338	ENST00000267984	MESDC1	15:81293294-81296342	22942	37457	37457	6.67672	3.56487	1.67802	-2.00593	-0.907217	1.08708
21891	TCONS_00044293	XLOC_013937	ENST00000595283	AP000758.1	11:120207786-120360645	3515	6252	6252	45.2687	29.3598	13.8561	-1.72274	-0.626103	1.08332
69229	TCONS_00140234	XLOC_040053	ENST00000272462	MALL	2:110841446-110874143	30864	46061	46061	9.60916	2.4607	1.16179	-3.06556	-1.96644	1.08271
52651	TCONS_00105932	XLOC_030988	ENST00000575842	ACTG1	17:79476996-79494802	3687	6697	6697	50.9164	27.3881	12.958	-1.9933	-0.893122	1.0797
104991	TCONS_00215391	XLOC_064856	ENST00000412653	FAM3C	7:120988904-121036418	4074	7594	7594	6.23226	23.7806	11.2588	0.834742	1.9255	1.07873
48891	TCONS_00100914	XLOC_029353	ENST00000573158	FN3KRP	17:80674558-80692019	53359	66569	66569	5.44209	0.98268	0.466119	-3.55087	-2.47621	1.07602
112597	TCONS_00232427	XLOC_070440	ENST00000480327	VCP	9:35056060-35073246	2723	4481	4481	113.568	42.5543	20.1973	-2.51215	-1.4227	1.07515
95578	TCONS_00198522	XLOC_058035	ENST00000375650	HSPA1B	6:31795511-31798031	2750	4535	4535	63.2452	42.0323	19.9573	-1.67685	-0.592836	1.07458
25381	TCONS_00053190	XLOC_015795	ENST00000384170	SNORA9	12:124086623-124118313	560	829	829	17.6849	615.138	292.231	4.02615	5.11521	1.0738
101055	TCONS_00210188	XLOC_062394	ENST00000338592	CRCP	7:65540784-65629998	15203	27125	27125	8.62741	5.6477	2.68434	-1.69652	-0.618445	1.07309
81166	TCONS_00166275	XLOC_047923	ENST00000401201	AC026320.1	3:191693742-191693813	877	1360	1360	30.8566	247.581	117.699	1.90499	2.99554	1.0728
100974	TCONS_00210079	XLOC_062257	ENST00000458988	snoU13	7:56168351-56168445	1545	2368	2368	16.5297	99.8107	47.4495	1.48953	2.58543	1.0728
3257	TCONS_00011919	XLOC_002120	ENST00000410290	RNU2-17P	1:150209314-150209504	1386	2126	2126	10.6525	118.429	56.3343	2.38295	3.47357	1.07194
107566	TCONS_00222292	XLOC_066623	ENST00000524013	MYC	8:128747679-128753674	15300	27248	27248	14.1072	5.61075	2.66995	-2.41803	-1.33179	1.07138
111289	TCONS_00230785	XLOC_069632	ENST00000374212	SLC31A1	9:115983807-116055185	18724	31930	31930	6.40359	4.51435	2.1502	-1.58854	-0.506189	1.07004
44715	TCONS_00091265	XLOC_027388	ENST00000573189	ATP5A1P3	16:72038935-72040442	2249	3601	3601	8.1508	55.2795	26.3725	1.67482	2.75761	1.06771
19055	TCONS_00040497	XLOC_012472	ENST00000313726	ST5	11:8703957-8932498	20428	34095	34095	6.54498	4.08703	1.95037	-1.75791	-0.680151	1.0673
117644	TCONS_00260405	XLOC_080111	ENST00000444230	IRAK1	X:153275950-153285440	8227	16097	16097	14.2306	10.5161	5.01982	-1.52019	-0.442666	1.0669
98198	TCONS_00202022	XLOC_060267	ENST00000446403	DAXX	6:33286334-33297046	19069	32323	32323	16.2099	4.42243	2.11287	-2.94969	-1.88021	1.06563
63556	TCONS_00132544	XLOC_036092	ENST00000585645	AC109828.1	2:27548715-27593353	24422	38814	38814	5.53902	3.31599	1.58587	-1.82162	-0.748798	1.06417
74701	TCONS_00150912	XLOC_044116	ENST00000431254	ATP5O	21:34876237-35351160	8452	16410	16410	25.0351	10.2553	4.91164	-2.36882	-1.28973	1.06209
22249	TCONS_00049018	XLOC_014139	ENST00000542424	WNK1	12:861758-1020618	18314	31283	31283	6.51911	4.62078	2.21346	-1.58035	-0.498719	1.06183
49438	TCONS_00101619	XLOC_029545	ENST00000571745	DVL2	17:7128659-7137864	35632	50566	50566	5.37964	2.00028	0.95836	-2.49241	-1.43601	1.06156
112194	TCONS_00231910	XLOC_070126	ENST00000411041	RNU2-25P	9:2015341-2193624	665	1027	1027	73.7825	402.814	193.033	1.3711	2.44848	1.06127
17404	TCONS_00038312	XLOC_011561	ENST00000531793	C11orf30	11:76155966-76264069	43812	58243	58243	6.54397	1.43318	0.687029	-3.27583	-2.19032	1.06078
109352	TCONS_00224739	XLOC_067962	ENST00000395948	YWHAZ	8:101928752-101965616	3717	6678	6678	8.86798	27.0785	12.9851	0.536363	1.60444	1.06029
43834	TCONS_00090077	XLOC_026884	ENST00000380412	ZNF768	16:30535324-30569819	10442	19748	19748	11.332	8.3127	3.99633	-1.51772	-0.448846	1.05664
6013	TCONS_00015475	XLOC_003869	ENST00000459997	SRM	1:11114640-11120081	22312	36105	36105	8.77608	3.68787	1.776	-2.31429	-1.25935	1.05416
102480	TCONS_00212055	XLOC_063206	ENST00000365202	Y_RNA	7:138100224-138100319	882	1351	1351	38.1154	246.278	118.727	1.62165	2.69197	1.05264
111479	TCONS_00231021	XLOC_069783	ENST00000416065	RABEPK	9:127962820-127996437	66178	76028	76028	5.4392	0.580255	0.279827	-4.2449	-3.20881	1.05215
9341	TCONS_00019793	XLOC_005864	ENST00000364738	RNU4-42P	1:160362557-160362699	408	548	548	339.291	1588.47	766.351	1.16565	2.22536	1.05156
24156	TCONS_00051554	XLOC_015084	ENST00000384371	RNU6-166P	12:65444405-65515346	1313	1994	1994	29.9547	129.029	62.3485	1.042	2.11014	1.04927
87631	TCONS_00178539	XLOC_052123	ENST00000511416	ARAP2	4:35934534-36275842	34033	48767	48767	6.93278	2.14113	1.03467	-2.75873	-1.70378	1.0492
106780	TCONS_00221244	XLOC_066018	ENST00000520228	SDCBP	8:59465482-59495419	22343	36043	36043	7.18666	3.68119	1.7808	-2.04301	-0.971	1.04765
5943	TCONS_00015386	XLOC_003813	ENST00000364105	RNU1-7P	1:8266493-8266657	131	257	257	3510.18	25228.8	12209.6	1.78423	2.84104	1.04706
19877	TCONS_00041622	XLOC_012965	ENST00000257245	TIMM10	11:57295935-57298276	17013	29255	29255	8.80161	5.00509	2.4252	-1.87557	-0.82162	1.04529
92695	TCONS_00189876	XLOC_055896	ENST00000325110	HMGCS1	5:43287702-43313614	16969	29180	29180	7.34486	5.01943	2.43273	-1.62984	-0.552105	1.04495
13857	TCONS_00029402	XLOC_009616	ENST00000535999	ANXA11	10:81910644-81965328	20850	34230	34230	6.00696	3.99133	1.93979	-1.65337	-0.59754	1.04097
95913	TCONS_00198932	XLOC_058199	ENST00000373391	ZFAND3	6:37787274-38122400	5898	11297	11297	25.2753	15.074	7.33302	-1.79554	-0.747214	1.03958
45558	TCONS_00096492	XLOC_027815	ENST00000579425	ACADVL	17:7093208-7128592	19006	31828	31828	7.30985	4.43842	2.15965	-1.76158	-0.725653	1.03925
1433	TCONS_00009440	XLOC_000830	ENST00000433671	RP5-864K19.4	1:39325671-39407471	1290	1949	1949	18.3469	132.342	64.4174	1.79753	2.84929	1.03875
95874	TCONS_00198889	XLOC_058172	ENST00000244741	CDKN1A	6:36644304-36655116	1308	1976	1976	255.436	129.66	63.1326	-2.03428	-0.980297	1.03828
30625	TCONS_00062582	XLOC_019576	ENST00000375856	IRS2	13:110406183-110460414	20958	34296	34296	11.7863	3.96774	1.93319	-2.624	-1.57394	1.03733
23540	TCONS_00050759	XLOC_014841	ENST00000331817	KRT7	12:52626303-52702947	1639	2509	2509	124.921	89.8302	43.882	-1.51841	-0.479375	1.03357
112544	TCONS_00232367	XLOC_070414	ENST00000410494	RNU2-50P	9:34179002-34329198	571	844	844	95.5902	572.573	279.922	1.53625	2.58077	1.03244
47644	TCONS_00099308	XLOC_028816	ENST00000512737	NME1-NME2	17:49230896-49249108	7897	15058	15058	16.5478	11.0247	5.39674	-1.63426	-0.587858	1.03057
39964	TCONS_00084853	XLOC_025076	ENST00000304301	NUDT16L1	16:4743694-4745860	23196	36784	36784	14.0517	3.52155	1.72536	-3.02371	-1.99561	1.02931
108378	TCONS_00223437	XLOC_067227	ENST00000240100	DUSP4	8:29190579-29208185	19181	31884	31884	11.9848	4.39348	2.15446	-2.48958	-1.44979	1.02804
115724	TCONS_00257781	XLOC_078643	ENST00000393985	CXorf40A	X:148558520-148632055	23873	37533	37533	5.53107	3.40518	1.67348	-1.74207	-0.706579	1.02488
97927	TCONS_00201695	XLOC_060194	ENST00000456286	BAG6	6:31606804-31625987	15474	26781	26781	9.4268	5.54624	2.72966	-1.80703	-0.773074	1.02279
115484	TCONS_00257452	XLOC_078361	ENST00000384446	RNU1-67P	X:118533022-118588441	352	450	450	345.964	2782.1	1370.07	1.9748	3.00374	1.02192
107794	TCONS_00222604	XLOC_066802	ENST00000525122	CYC1	8:145149929-145152428	5562	10413	10413	37.0212	16.2263	7.99822	-2.22215	-1.19062	1.02059
32313	TCONS_00067910	XLOC_020613	ENST00000363783	RNU4-92P	14:89285951-89288495	392	510	510	535.539	1822.13	899.378	0.734814	1.76545	1.01863
114437	TCONS_00256045	XLOC_077406	ENST00000379251	SAT1	X:23801274-23804343	17141	29023	29023	38.7262	4.96397	2.45021	-3.98975	-2.96076	1.01859
10493	TCONS_00021384	XLOC_006782	ENST00000476717	EGLN1	1:231497031-231560790	27522	41549	41549	5.72375	2.85929	1.41141	-2.02614	-1.00782	1.01852
33511	TCONS_00069550	XLOC_021183	ENST00000556262	SDR39U1	14:24895737-24912111	34734	49006	49006	5.45095	2.0744	1.02431	-2.42175	-1.39967	1.01805
43831	TCONS_00090072	XLOC_026879	ENST00000365606	Y_RNA	16:30465317-30465418	868	1314	1314	31.1794	250.867	123.981	1.97148	3.01095	1.0168
18771	TCONS_00040121	XLOC_012308	ENST00000278224	CARS	11:3022151-3078843	8974	16786	16786	15.0458	9.66798	4.79073	-1.66253	-0.642726	1.01297
111145	TCONS_00230608	XLOC_069486	ENST00000395067	MSANTD3	9:103189437-103339918	11434	20788	20788	10.8561	7.56326	3.75027	-1.54394	-0.522317	1.01201
37651	TCONS_00078448	XLOC_024017	ENST00000564994	VPS39	15:42450898-42500514	7077	13349	13349	42.8292	12.4085	6.15498	-2.82037	-1.78666	1.0115
39016	TCONS_00080253	XLOC_024640	ENST00000363574	RNU6-1339P	15:84322837-84708594	658	990	990	64.8021	416.749	206.755	1.6633	2.68569	1.01126
109869	TCONS_00225446	XLOC_068333	ENST00000521103	CTD-3135A9.3	8:143293440-143484601	2496	3859	3859	10.1037	48.7366	24.2086	1.24972	2.26646	1.00949
80936	TCONS_00165961	XLOC_047825	ENST00000480539	ABCF3	3:183851806-184402546	33680	47821	47821	5.16429	2.17056	1.07931	-2.26898	-1.25924	1.00796
108176	TCONS_00223164	XLOC_067118	ENST00000516135	U3	8:20472339-20472437	842	1273	1273	76.1356	265.692	132.143	0.783625	1.7993	1.00765
39853	TCONS_00084694	XLOC_025043	ENST00000008180	IL32	16:3096681-3137101	42766	56379	56379	8.8126	1.49485	0.745127	-3.55973	-2.55374	1.00444
48193	TCONS_00099990	XLOC_029119	ENST00000311111	RPL38	17:72199720-72209481	6517	12216	12216	51.9033	13.519	6.74502	-2.96292	-1.94701	1.00309
15251	TCONS_00035468	XLOC_010476	ENST00000530913	RPL27A	11:8703957-8932498	4034	7166	7166	46.2802	24.0816	12.0152	-1.97844	-0.94832	1.00307
31918	TCONS_00067388	XLOC_020426	ENST00000342745	KIAA0247	14:70078312-70181859	4227	7541	7541	22.2658	22.7024	11.3383	-0.987739	0.0257787	1.00164
37189	TCONS_00077831	XLOC_023657	ENST00000558869	ALDH1A3	15:101389765-101626271	22196	35137	35137	12.5218	3.71432	1.85767	-2.75964	-1.76198	0.999604
83557	TCONS_00169511	XLOC_049206	ENST00000410695	RNU2-37P	3:127769692-128127485	1297	1928	1928	23.4822	131.103	65.5716	1.46927	2.48106	0.999554
98315	TCONS_00202188	XLOC_060327	ENST00000459274	RNU1-88P	6:36607321-36607449	620	905	905	88.8988	483.861	242.122	1.43307	2.44262	0.998861
42774	TCONS_00088647	XLOC_026415	ENST00000262304	PKD1	16:2089815-2185899	23227	36310	36310	5.00574	3.51679	1.7608	-1.58062	-0.518382	0.998025
51925	TCONS_00104993	XLOC_030702	ENST00000583212	DDX5	17:62495733-62658186	52877	65022	65022	8.74507	1.00158	0.501744	-4.12038	-3.12043	0.997257
51888	TCONS_00104950	XLOC_030696	ENST00000433197	ERN1	17:62116501-62208179	17313	28898	28898	9.7765	4.91402	2.46503	-1.99955	-0.99593	0.995302
64408	TCONS_00133661	XLOC_036674	ENST00000233331	INO80B	2:74682149-74688018	29751	43512	43512	5.11098	2.58501	1.29701	-2.00188	-0.975973	0.994979
15808	TCONS_00036191	XLOC_010844	ENST00000529366	ALKBH3	11:43902360-43942494	10479	19083	19083	12.7861	8.28782	4.15956	-1.63051	-0.632455	0.994563
60303	TCONS_00121378	XLOC_034620	ENST00000589765	HOOK2	19:12873816-12985765	463	628	628	39.3995	1035.79	520.097	3.7022	4.7107	0.993881
113587	TCONS_00233737	XLOC_071361	ENST00000487431	RPL35	9:127615754-127624260	10294	18754	18754	14.381	8.43362	4.2381	-1.77837	-0.77614	0.992733
71247	TCONS_00145086	XLOC_041465	ENST00000217233	TRIB3	20:361260-378203	9351	17202	17202	70.8926	9.28702	4.66846	-3.93703	-2.93561	0.992267
98821	TCONS_00202874	XLOC_060685	ENST00000230459	COX7A2	6:75947390-75960039	4383	7780	7780	33.7805	21.7573	10.955	-1.64526	-0.6368	0.989911
94681	TCONS_00192529	XLOC_057270	ENST00000523108	MGAT4B	5:179224596-179334859	7961	14804	14804	20.3626	10.9279	5.50819	-1.90033	-0.903757	0.988373
1439	TCONS_00009448	XLOC_000837	ENST00000372969	NDUFS5	1:39491989-39500308	4354	7727	7727	51.8452	21.9267	11.0541	-2.24858	-1.23632	0.98811
85903	TCONS_00176294	XLOC_050753	ENST00000515133	ALB	4:74262830-74287129	20533	33035	33035	10.8185	4.05902	2.04663	-2.40166	-1.41923	0.987885
15011	TCONS_00035141	XLOC_010323	ENST00000155840	KCNQ1	11:2465913-2883058	20970	33522	33522	5.88849	3.96483	1.99925	-1.56804	-0.574327	0.987797
115925	TCONS_00258081	XLOC_078733	ENST00000484908	ATP6AP1	X:153656977-153664862	9508	17384	17384	39.0388	9.1369	4.61024	-3.08565	-2.10389	0.986862
36905	TCONS_00077449	XLOC_023462	ENST00000569411	ABHD2	15:89630308-89745591	3490	5852	5852	7.02741	29.5731	14.9229	1.06619	2.07105	0.986753
14277	TCONS_00029937	XLOC_009903	ENST00000465409	CUEDC2	10:104183001-104192418	19708	31891	31891	6.93241	4.26202	2.1536	-1.71297	-0.696254	0.984786
71013	TCONS_00142682	XLOC_041344	ENST00000392003	COL6A3	2:238232645-238323018	4222	7441	7441	5.28805	22.7288	11.4894	1.09877	2.10529	0.98421
112193	TCONS_00231909	XLOC_070125	ENST00000426860	RP11-264I13.2	9:2015341-2193624	5219	9505	9505	5.02443	17.5659	8.88328	0.800381	1.80475	0.983616
51200	TCONS_00104016	XLOC_030359	ENST00000585616	EFTUD2	17:42923720-42994305	12137	21399	21399	10.3666	7.13139	3.61913	-1.52229	-0.545121	0.978541
25477	TCONS_00053324	XLOC_015885	ENST00000535090	RAN	12:131356423-131362223	3067	4959	4959	8.94751	35.2931	17.9312	0.9941	1.97693	0.976915
22603	TCONS_00049462	XLOC_014266	ENST00000434354	PEX5	12:7319269-7371170	27774	41117	41117	6.62199	2.82714	1.43802	-2.20708	-1.23602	0.975267
74928	TCONS_00151215	XLOC_044277	ENST00000270162	SIK1	21:44834394-44847008	15019	25513	25513	6.7543	5.71631	2.91072	-1.22465	-0.242985	0.973706
52812	TCONS_00106143	XLOC_031014	ENST00000580382	FASN	17:80036213-80056208	3356	5544	5544	6.13913	31.209	15.8974	1.37311	2.34459	0.973176
80410	TCONS_00165243	XLOC_047472	ENST00000361136	TSC22D2	3:150123199-150184218	24757	37617	37617	7.09501	3.26584	1.66645	-2.10615	-1.12177	0.970672
26490	TCONS_00054754	XLOC_016458	ENST00000548917	YAF2	12:42550905-42632151	3963	6895	6895	6.21551	24.6257	12.576	0.997007	1.98128	0.969494
97918	TCONS_00201679	XLOC_060194	ENST00000362049	BAG6	6:31606804-31625987	10107	18158	18158	14.1695	8.58607	4.39406	-1.70124	-0.723858	0.966443
86373	TCONS_00176891	XLOC_051038	ENST00000502534	RPL34	4:109541721-109551568	1253	1836	1836	302.073	137.744	70.5825	-2.11559	-1.13506	0.964605
25179	TCONS_00052942	XLOC_015726	ENST00000325954	RNF10	12:120941076-121015397	15554	26029	26029	10.0367	5.50927	2.83029	-1.83874	-0.86745	0.96091
36888	TCONS_00077430	XLOC_023451	ENST00000332810	AEN	15:89164526-89175513	10798	19216	19216	16.9182	8.02996	4.12592	-2.05011	-1.07743	0.960677
49011	TCONS_00101061	XLOC_029390	ENST00000575977	YWHAE	17:1247565-1303672	6282	11429	11429	20.2185	14.114	7.25493	-1.51237	-0.522631	0.960098
97091	TCONS_00200547	XLOC_059319	ENST00000367321	MTHFD1L	6:151186684-151549594	19430	31167	31167	7.77588	4.32536	2.22494	-1.81657	-0.848341	0.959051
84474	TCONS_00170712	XLOC_049793	ENST00000384621	Y_RNA	3:183804578-183804691	879	1301	1301	64.5279	246.653	126.96	0.959215	1.936	0.958113
42374	TCONS_00088123	XLOC_026304	ENST00000472354	RPL13	16:89627064-89630950	1390	2024	2024	189.983	117.933	60.8845	-1.65616	-0.692275	0.95382
22409	TCONS_00049228	XLOC_014219	ENST00000543000	PLEKHG6	12:6418427-6437672	14451	24441	24441	13.5069	5.95551	3.07528	-2.13738	-1.18891	0.953507
57933	TCONS_00118259	XLOC_033714	ENST00000587112	CLASRP	19:45542297-45574214	22344	34622	34622	5.87069	3.68075	1.90274	-1.63583	-0.682243	0.951921
8633	TCONS_00018858	XLOC_005538	ENST00000391242	RNVU1-19	1:149514089-149514256	522	719	719	155.027	728.627	376.7	1.2628	2.22762	0.951765
19292	TCONS_00040822	XLOC_012573	ENST00000531891	ABCC8	11:17414431-17498449	3170	5126	5126	6.6761	33.499	17.3198	1.35058	2.32417	0.951699
97652	TCONS_00201324	XLOC_059993	ENST00000314332	HIST1H2BC	6:26115100-26124154	20868	32874	32874	22.5601	3.98628	2.0611	-3.46338	-2.50652	0.951629
107544	TCONS_00222267	XLOC_066597	ENST00000311922	TRIB1	8:126442562-126450647	20006	31739	31739	13.2434	4.18755	2.16721	-2.62767	-1.6637	0.950268
51434	TCONS_00104312	XLOC_030462	ENST00000509995	SNF8	17:47006677-47022968	9017	16216	16216	17.5177	9.61582	4.97871	-1.84041	-0.862944	0.949638
16728	TCONS_00037473	XLOC_011288	ENST00000532933	DRAP1	11:65686727-65689032	13076	22379	22379	16.1503	6.60978	3.42454	-2.25169	-1.28107	0.948693
10224	TCONS_00021032	XLOC_006590	ENST00000366899	DUSP10	1:221874765-221915518	24084	36468	36468	8.23099	3.37095	1.74937	-2.24539	-1.28832	0.946325
31930	TCONS_00067402	XLOC_020427	ENST00000556436	SRSF5	14:70193616-70238722	5479	9794	9794	44.1164	16.4941	8.57678	-2.37039	-1.42428	0.943444
94308	TCONS_00192032	XLOC_057036	ENST00000410694	RNU2-48P	5:157403773-157403964	1602	2317	2317	18.2507	94.4667	49.169	1.41467	2.37142	0.942058
57447	TCONS_00117607	XLOC_033563	ENST00000314471	SAMD4B	19:39777411-39881835	16232	26658	26658	8.09927	5.27607	2.74718	-1.57428	-0.622209	0.941515
57452	TCONS_00117612	XLOC_033563	ENST00000595476	SAMD4B	19:39777411-39881835	11154	19530	19530	15.5051	7.77072	4.04763	-1.94953	-0.997235	0.940972
26919	TCONS_00055331	XLOC_016630	ENST00000564363	RP11-1100L3.8	12:52416615-52453291	20107	31705	31705	16.4872	4.16093	2.16981	-2.94269	-1.99493	0.939339
19542	TCONS_00041151	XLOC_012736	ENST00000528869	RP1-68D18.4	11:35160416-35253949	4452	7667	7667	145.099	21.2979	11.1323	-3.71803	-2.77199	0.935961
112123	TCONS_00231812	XLOC_070077	ENST00000604929	TUBB4B	9:140135664-140142222	27278	39925	39925	11.8132	2.89096	1.51162	-2.97676	-2.03615	0.935451
102935	TCONS_00212655	XLOC_063550	ENST00000494532	UBE3C	7:156931606-157062066	39064	51756	51756	12.9434	1.74084	0.910538	-3.8307	-2.90596	0.93499
39644	TCONS_00084410	XLOC_024978	ENST00000543683	NDUFB10	16:2009508-2011976	22889	34984	34984	5.54664	3.57508	1.87125	-1.57609	-0.63635	0.933971
14384	TCONS_00030068	XLOC_009958	ENST00000508275	XPNPEP1	10:111624523-111683311	15265	25254	25254	10.4385	5.62531	2.94686	-1.82173	-0.890924	0.932753
36189	TCONS_00076493	XLOC_023083	ENST00000363286	RNU5B-1	15:65597014-65597130	40	131	131	27522.8	92031.4	48285	0.793761	1.73775	0.930552
22709	TCONS_00049636	XLOC_014350	ENST00000544284	GABARAPL1	12:10365056-10375727	3992	6767	6767	36.5589	24.3972	12.8138	-1.52513	-0.591243	0.929009
13287	TCONS_00028603	XLOC_009178	ENST00000408473	U3	10:43912697-43912888	3136	4944	4944	9.87158	34.2647	18.0099	0.854567	1.79445	0.927937
39104	TCONS_00080378	XLOC_024720	ENST00000268124	POLG	15:89787179-89879406	27338	39849	39849	5.29452	2.88253	1.51607	-1.79144	-0.923093	0.926996
50350	TCONS_00102869	XLOC_029984	ENST00000302362	COPRS	17:30178882-30186356	10395	18138	18138	16.3468	8.34896	4.39776	-1.90208	-0.972732	0.924829
104410	TCONS_00214640	XLOC_064569	ENST00000473796	PDK4	7:95212810-95225803	10544	18367	18367	19.9074	8.2276	4.3357	-2.21436	-1.27789	0.924208
7098	TCONS_00016840	XLOC_004463	ENST00000372457	MED8	1:43849587-43855479	19832	31102	31102	7.95706	4.23041	2.23075	-1.84491	-0.913657	0.923272
37011	TCONS_00077587	XLOC_023524	ENST00000559999	MAN2A2	15:91445447-91506349	11882	20374	20374	11.439	7.28201	3.84645	-1.59006	-0.646333	0.92081
112831	TCONS_00232783	XLOC_070737	ENST00000605734	RP11-265B8.5	9:71722841-71723133	2757	4148	4148	5.5769	41.933	22.153	1.97634	2.90479	0.92058
9017	TCONS_00019335	XLOC_005715	ENST00000341298	DPM3	1:155112366-155113071	17181	27635	27635	19.5088	4.9541	2.61823	-2.91768	-1.98268	0.920031
39779	TCONS_00084600	XLOC_025020	ENST00000564195	KCTD5	16:2727077-2759031	54406	65193	65193	5.93977	0.941542	0.497853	-3.59596	-2.66759	0.919304
103553	TCONS_00213483	XLOC_063985	ENST00000426180	HERPUD2	7:35672268-35741022	31546	44153	44153	6.43747	2.3828	1.26201	-2.37868	-1.44253	0.916937
16348	TCONS_00036999	XLOC_011179	ENST00000526368	POLR2G	11:62529010-62534185	64552	73169	73169	9.32668	0.622789	0.33019	-4.82464	-3.90889	0.915449
92750	TCONS_00189943	XLOC_055928	ENST00000450852	MOCS2	5:52391508-52410956	19194	30142	30142	9.72613	4.3909	2.32834	-2.06264	-1.15444	0.915213
1261	TCONS_00009235	XLOC_000705	ENST00000482310	HDAC1	1:32757686-32799236	31469	44022	44022	5.0569	2.39058	1.26905	-2.0062	-1.08678	0.91361
14222	TCONS_00029865	XLOC_009879	ENST00000410482	RNU2-59P	10:103113819-103317078	530	722	722	126.591	706.909	375.583	1.55228	2.47754	0.912393
45630	TCONS_00096577	XLOC_027831	ENST00000576952	POLR2A	17:7387684-7417933	10285	17820	17820	12.7483	8.44133	4.48576	-1.51416	-0.600907	0.912118
5304	TCONS_00014519	XLOC_003392	ENST00000492437	SPRTN	1:231468479-231490769	39819	52103	52103	5.14911	1.68844	0.897301	-2.51745	-1.61327	0.912029
68790	TCONS_00139616	XLOC_039651	ENST00000479258	REG1B	2:79312155-79315145	7529	13342	13342	63.4956	11.5866	6.15844	-3.38384	-2.45847	0.911825
29266	TCONS_00060753	XLOC_017978	ENST00000481013	EXOSC8	13:37522953-37633850	26934	39143	39143	5.05481	2.94009	1.56273	-1.71833	-0.776009	0.911795
72130	TCONS_00146208	XLOC_042039	ENST00000435014	DNTTIP1	20:44420575-44440066	28759	41104	41104	8.02752	2.7061	1.43893	-2.48961	-1.57895	0.911213
46256	TCONS_00097452	XLOC_028138	ENST00000583708	UBBP4	17:21729600-21731762	3458	5520	5520	10.0418	29.9821	15.961	0.655305	1.57618	0.909546
45995	TCONS_00097057	XLOC_027994	ENST00000423783	AC055811.5	17:17145323-17146200	15615	25417	25417	44.2813	5.48979	2.92318	-3.93729	-3.00938	0.909214
55729	TCONS_00115401	XLOC_032857	ENST00000393962	ANGPTL4	19:8130285-8553998	26137	38206	38206	9.16681	3.05148	1.62601	-2.50414	-1.59562	0.908176
11279	TCONS_00026033	XLOC_007454	ENST00000490511	CREM	10:35386933-35501886	41987	54004	54004	7.14369	1.5488	0.825452	-3.11046	-2.21138	0.907894
59608	TCONS_00120492	XLOC_034426	ENST00000591101	SAFB2	19:5587009-5668489	3384	5397	5397	9.03115	30.861	16.4481	0.852319	1.77109	0.907859
53154	TCONS_00108214	XLOC_031222	ENST00000589374	IMPA2	18:11981023-12030876	5673	9928	9928	45.8845	15.8073	8.42779	-2.46576	-1.54043	0.907362
73478	TCONS_00148026	XLOC_043070	ENST00000543716	SPATA2	20:48519927-48532080	27503	39675	39675	5.80989	2.8616	1.52614	-1.94788	-1.02342	0.906931
55344	TCONS_00114897	XLOC_032686	ENST00000592937	GADD45B	19:2476119-2478257	57008	67167	67167	7.41194	0.84701	0.451925	-4.05398	-3.13337	0.906297
88724	TCONS_00180014	XLOC_052855	ENST00000296511	ANXA5	4:122589109-122618268	3003	4653	4653	72.8698	36.3438	19.3919	-1.91848	-1.00639	0.906258
111978	TCONS_00231623	XLOC_070006	ENST00000371793	OLFM1	9:137967267-138013025	18911	29652	29652	6.84579	4.46064	2.38168	-1.53731	-0.622545	0.90527
40753	TCONS_00085904	XLOC_025441	ENST00000564521	ALDOA	16:30064410-30081778	16636	26671	26671	8.14673	5.1318	2.74622	-1.58923	-0.668931	0.902021
115891	TCONS_00258035	XLOC_078729	ENST00000369842	EMD	X:153607556-153609883	21387	32695	32695	6.67993	3.87488	2.07683	-1.69673	-0.788196	0.89977
77390	TCONS_00156511	XLOC_045682	ENST00000484358	RPL3	22:39708886-39716394	1476	2104	2104	190.748	106.366	57.0518	-1.75981	-0.845325	0.89869
77174	TCONS_00156228	XLOC_045604	ENST00000216181	MYH9	22:36677326-36784063	1829	2705	2705	97.2907	74.401	39.9453	-1.29918	-0.389775	0.897298
1353	TCONS_00009347	XLOC_000755	ENST00000364998	Y_RNA	1:35661569-35661663	945	1357	1357	58.2943	219.761	118.011	1.0152	1.91148	0.897012
49842	TCONS_00102179	XLOC_029727	ENST00000492672	COPS3	17:17150140-17184607	36602	48777	48777	13.4505	1.92448	1.03412	-3.71364	-2.79961	0.896065
31607	TCONS_00066983	XLOC_020289	ENST00000412908	PSMA3	14:58030639-58764857	16577	26513	26513	8.16153	5.149	2.76743	-1.56752	-0.672211	0.895746
10910	TCONS_00025506	XLOC_007111	ENST00000379999	FBXO18	10:5903579-5987863	29691	41814	41814	6.03572	2.59105	1.39318	-2.13088	-1.22428	0.89515
31285	TCONS_00066581	XLOC_020023	ENST00000261479	PSMA6	14:35514112-35786699	20193	31140	31140	15.1319	4.1401	2.22758	-2.78846	-1.87578	0.894185
50362	TCONS_00102884	XLOC_029991	ENST00000583470	CTD-2095E4.1	17:30433348-30441144	12468	20877	20877	13.3393	6.93166	3.7301	-1.85144	-0.948404	0.893987
40849	TCONS_00086027	XLOC_025471	ENST00000328273	PHKG2	16:30709027-30787628	23018	34530	34530	5.58398	3.55233	1.91221	-1.55425	-0.655996	0.893526
27999	TCONS_00056823	XLOC_017171	ENST00000364565	RNU4-24P	12:96672038-96794338	409	523	523	509.299	1584.68	854.11	0.734533	1.63446	0.8917
39285	TCONS_00080643	XLOC_024873	ENST00000543813	CHSY1	15:101715927-101792137	19437	30101	30101	7.02319	4.32372	2.33264	-1.60461	-0.706793	0.890306
91210	TCONS_00187856	XLOC_054842	ENST00000519489	CTNNA1	5:137946655-138270723	2689	3956	3956	72.5628	43.498	23.5128	-1.63918	-0.740843	0.887503
12842	TCONS_00027995	XLOC_008806	ENST00000447751	GDI2	10:5807185-5884095	8836	15305	15305	19.3475	9.80692	5.30334	-1.8695	-0.982746	0.8869
71652	TCONS_00145616	XLOC_041800	ENST00000376105	ID1	20:30193085-30194318	3120	4817	4817	10.5048	34.4907	18.6561	0.809949	1.71449	0.886558
3905	TCONS_00012743	XLOC_002418	ENST00000425270	RP11-312J18.5	1:160864769-160865866	18409	28711	28711	9.26657	4.59612	2.48716	-1.90305	-1.01549	0.885918
86455	TCONS_00176994	XLOC_051099	ENST00000384093	RNU1-138P	4:114341478-114341642	1486	2115	2115	13.2717	104.576	56.5988	2.08171	2.97816	0.885708
55563	TCONS_00115172	XLOC_032787	ENST00000588865	CAPS	19:5904851-5915888	5093	8616	8616	6.36721	18.1642	9.83451	0.608654	1.5103	0.885175
114691	TCONS_00256376	XLOC_077677	ENST00000485486	FTSJ1	X:48334540-48344752	11319	19152	19152	12.5854	7.64719	4.1404	-1.61837	-0.712961	0.885157
3251	TCONS_00011912	XLOC_002116	ENST00000025469	PLEKHO1	1:150121372-150153235	27768	39579	39579	8.37902	2.82809	1.53203	-2.47329	-1.56633	0.884381
25543	TCONS_00053407	XLOC_015913	ENST00000330579	NOC4L	12:132628992-132637013	24328	35731	35731	6.99779	3.33145	1.80526	-1.96397	-1.07195	0.883945
104674	TCONS_00214969	XLOC_064668	ENST00000421736	PLOD3	7:100849257-100867471	7172	12407	12407	27.091	12.2474	6.63722	-2.03182	-1.14413	0.883825
40077	TCONS_00085013	XLOC_025156	ENST00000571636	HNRNPCP4	16:11336509-11337409	27963	39789	39789	5.4116	2.80059	1.51995	-1.84597	-0.95123	0.881702
56132	TCONS_00115901	XLOC_033008	ENST00000588826	RAD23A	19:13056627-13064457	7539	13093	13093	32.9921	11.5817	6.28918	-2.4035	-1.51634	0.88091
14129	TCONS_00029747	XLOC_009818	ENST00000260702	LOXL4	10:100007446-100028007	3085	4732	4732	5.30994	34.9528	18.9988	1.82369	2.7153	0.879501
62410	TCONS_00124152	XLOC_035458	ENST00000595669	JOSD2	19:51009254-51014610	18300	28454	28454	13.2237	4.62455	2.5167	-2.39988	-1.52208	0.877781
63861	TCONS_00132947	XLOC_036269	ENST00000493983	MTA3	2:42721708-42984087	3838	6176	6176	6.82897	25.8013	14.0435	1.02927	1.91564	0.877542
55199	TCONS_00114721	XLOC_032645	ENST00000586472	CIRBP	19:1259383-1274879	4447	7370	7370	38.45	21.3322	11.6263	-1.73192	-0.85267	0.875642
68429	TCONS_00139130	XLOC_039397	ENST00000544185	CCT4	2:62095223-62374382	12398	20549	20549	14.5644	6.97415	3.80661	-1.94129	-1.06779	0.873513
100905	TCONS_00209999	XLOC_062218	ENST00000410423	RNU2-29P	7:53723201-53879624	785	1117	1117	46.8504	299.832	163.813	1.79625	2.67431	0.872109
58854	TCONS_00119566	XLOC_034122	ENST00000592874	U2AF2	19:56165497-56186081	23737	34966	34966	5.43591	3.42893	1.87374	-1.5363	-0.673474	0.871841
80479	TCONS_00165333	XLOC_047512	ENST00000323534	RAP2B	3:152880028-152886265	13901	22528	22528	7.06556	6.20884	3.39981	-1.07203	-0.188025	0.868868
70919	TCONS_00142552	XLOC_041265	ENST00000384550	SNORD20	2:232318241-232348352	291	372	372	694.631	5142.69	2817.1	2.00249	2.88643	0.868313
54659	TCONS_00110270	XLOC_032317	ENST00000582588	RPL17	18:47008027-47018906	1741	2495	2495	26.4903	80.5403	44.1649	0.724295	1.60175	0.866811
104532	TCONS_00214787	XLOC_064619	ENST00000424697	ZNF3	7:99647389-99680171	23318	34402	34402	6.91906	3.50164	1.92315	-1.81774	-0.914875	0.864557
116447	TCONS_00258728	XLOC_079123	ENST00000464933	SLC9A7	X:46464683-46618490	34151	45886	45886	5.22276	2.12923	1.16968	-2.16779	-1.29323	0.864223
91104	TCONS_00187710	XLOC_054789	ENST00000508779	TXNDC15	5:134209492-134237215	25559	36777	36777	6.61258	3.14038	1.72569	-1.96403	-1.07101	0.863764
103951	TCONS_00214047	XLOC_064309	ENST00000447929	GUSB	7:65425670-65447301	33610	45364	45364	8.33531	2.17613	1.19597	-2.79475	-1.95243	0.863577
79103	TCONS_00163522	XLOC_046511	ENST00000469989	STAB1	3:52529353-52742182	23080	34150	34150	5.98014	3.54201	1.94692	-1.63463	-0.750861	0.863371
63578	TCONS_00132568	XLOC_036097	ENST00000453171	KRTCAP3	2:27665232-27712656	29062	40649	40649	5.67145	2.66668	1.46641	-1.95742	-1.09275	0.862753
4749	TCONS_00013809	XLOC_003019	ENST00000504149	NFASC	1:204797778-204991950	5356	9064	9064	5.68098	16.9647	9.32962	0.695903	1.57451	0.862646
90686	TCONS_00187172	XLOC_054505	ENST00000511477	PAM	5:101917071-102366809	3277	4997	4997	10.5866	32.3099	17.7734	0.73662	1.61365	0.862255
85831	TCONS_00176190	XLOC_050686	ENST00000294916	MT2P1	4:69242040-69242226	936	1326	1326	61.1278	222.053	122.175	0.98259	1.865	0.861955
62810	TCONS_00124718	XLOC_035616	ENST00000263433	PPP1R12C	19:55602280-55628927	35284	46935	46935	5.65227	2.02694	1.11741	-2.35672	-1.48743	0.859145
116608	TCONS_00258937	XLOC_079227	ENST00000486010	MAGED4B	X:51804922-51812368	26224	37519	37519	5.08587	3.03712	1.67441	-1.6137	-0.738	0.85905
85580	TCONS_00175854	XLOC_050475	ENST00000512419	UCHL1	4:41222090-41270472	3564	5564	5564	66.0185	28.6906	15.8465	-2.07276	-1.21043	0.856417
28322	TCONS_00057258	XLOC_017349	ENST00000550974	GPN3	12:110890288-110928190	22122	32885	32885	8.70326	3.72895	2.05999	-2.09069	-1.22568	0.856133
29480	TCONS_00061034	XLOC_018267	ENST00000384127	RNY3P5	13:61363693-61363795	1195	1664	1664	37.9358	151.102	83.7272	1.11546	1.99719	0.851756
23533	TCONS_00050751	XLOC_014835	ENST00000550582	NR4A1	12:52416615-52453291	11310	18695	18695	56.297	7.65946	4.25169	-3.73741	-2.87883	0.849207
112580	TCONS_00232407	XLOC_070427	ENST00000497006	SIGMAR1	9:34634718-34637823	24799	35661	35661	10.3234	3.25948	1.81009	-2.51657	-1.66275	0.848582
106424	TCONS_00220759	XLOC_065778	ENST00000411283	RNU6-607P	8:37483532-37531905	742	1056	1056	36.9266	335.749	186.456	2.32294	3.18679	0.848548
64172	TCONS_00133343	XLOC_036513	ENST00000531327	SLC1A4	2:65215610-65250999	20431	30718	30718	15.2011	4.08605	2.27118	-2.74784	-1.9023	0.847263
26712	TCONS_00055044	XLOC_016555	ENST00000364808	Y_RNA	12:49297200-49351334	594	821	821	130.492	535.529	297.876	1.17549	2.03237	0.84625
103970	TCONS_00214073	XLOC_064321	ENST00000474858	GS1-124K5.9	7:65970141-65971210	24601	35449	35449	7.99079	3.28861	1.83012	-2.14529	-1.28711	0.845538
106447	TCONS_00220784	XLOC_065789	ENST00000338825	EIF4EBP1	8:37887858-37917883	4268	6932	6932	36.3866	22.4298	12.4897	-1.54925	-0.700582	0.844673
31534	TCONS_00066898	XLOC_020242	ENST00000440021	FBXO34	14:55729484-55828636	31173	42539	42539	6.06613	2.42545	1.35082	-2.202	-1.33151	0.844417
2978	TCONS_00011535	XLOC_001888	ENST00000393203	PTGFRN	1:117452678-117532980	6275	10576	10576	16.0476	14.13	7.87409	-1.04035	-0.188463	0.843572
91929	TCONS_00188809	XLOC_055252	ENST00000519374	ATP6V0E1	5:172410759-172462448	21132	31418	31418	9.12109	3.93322	2.19862	-2.0666	-1.21888	0.839111
117018	TCONS_00259477	XLOC_079596	ENST00000330154	ARMCX2	X:100910266-100914876	41288	52284	52284	5.35767	1.59331	0.891047	-2.64094	-1.75214	0.838457
31919	TCONS_00067389	XLOC_020426	ENST00000556993	KIAA0247	14:70078312-70181859	15687	24554	24554	14.5979	5.46487	3.0566	-2.27299	-1.4139	0.83826
6747	TCONS_00016414	XLOC_004284	ENST00000373477	YARS	1:33240839-33324476	21648	32059	32059	14.2347	3.81997	2.13713	-2.74376	-1.89754	0.837889
71530	TCONS_00145445	XLOC_041670	ENST00000336714	SEC23B	20:18488136-18542059	13070	21016	21016	10.4411	6.6133	3.70003	-1.51471	-0.663396	0.837831
106644	TCONS_00221043	XLOC_065868	ENST00000363861	RNU1-124P	8:42704779-42940932	4694	7633	7633	5.4094	19.999	11.1951	1.03174	1.88053	0.837067
90774	TCONS_00187281	XLOC_054566	ENST00000506342	APC	5:112043194-112258236	19445	29298	29298	8.21081	4.3217	2.41927	-1.7702	-0.931746	0.837026
105169	TCONS_00215621	XLOC_064964	ENST00000541194	PODXL	7:131185020-131242976	19808	29744	29744	12.0803	4.2358	2.37136	-2.34491	-1.51529	0.83692
92375	TCONS_00189382	XLOC_055549	ENST00000509486	SEMA5A	5:9001885-9546187	3323	5020	5020	9.88103	31.6142	17.7048	0.822696	1.67852	0.836431
91689	TCONS_00188455	XLOC_055074	ENST00000523698	CNOT8	5:154198050-154256353	25121	35831	35831	7.29901	3.20815	1.79749	-2.01558	-1.19395	0.835754
85304	TCONS_00175462	XLOC_050233	ENST00000507437	RNPS1P1	4:11075205-11431389	22978	33565	33565	11.9348	3.56063	1.99566	-2.58902	-1.75102	0.83527
9988	TCONS_00020698	XLOC_006357	ENST00000427282	RP11-397P13.7	1:203764781-203823252	9795	16263	16263	16.393	8.85437	4.96369	-1.73898	-0.882827	0.834975
22049	TCONS_00044501	XLOC_014042	ENST00000532259	SRPR	11:126071992-126148027	6030	10128	10128	24.3606	14.7461	8.27159	-1.57347	-0.725753	0.834102
6126	TCONS_00015637	XLOC_003975	ENST00000445689	RP11-430L17.1	1:16679039-16763919	28717	39757	39757	5.14018	2.7117	1.52181	-1.75165	-0.931333	0.83341
61666	TCONS_00123162	XLOC_035216	ENST00000262890	PAFAH1B3	19:42801184-42814973	16716	25800	25800	8.81149	5.10172	2.86594	-1.63815	-0.797143	0.831976
3256	TCONS_00011917	XLOC_002116	ENST00000441340	PLEKHO1	1:150121372-150153235	44500	55174	55174	10.3645	1.39558	0.784146	-3.74068	-2.89911	0.831669
63234	TCONS_00132137	XLOC_035811	ENST00000382040	RSAD2	2:6980700-7038370	41522	52396	52396	6.17556	1.57775	0.886821	-2.81386	-1.97369	0.831156
95021	TCONS_00197775	XLOC_057621	ENST00000379375	EDN1	6:12290595-12314628	14146	22354	22354	11.8897	6.0963	3.42829	-1.80276	-0.966312	0.830445
26988	TCONS_00055426	XLOC_016676	ENST00000432903	AC107016.1	12:53290970-53346686	1202	1656	1656	374.918	149.604	84.1311	-2.16864	-1.32369	0.83044
106173	TCONS_00220447	XLOC_065625	ENST00000519973	SLC25A37	8:23386317-23432976	14360	22669	22669	9.95146	5.99776	3.37434	-1.57712	-0.734885	0.829818
85920	TCONS_00176316	XLOC_050760	ENST00000401931	IL8	4:74606222-74609433	38822	49842	49842	6.62356	1.75642	0.988251	-2.74643	-1.91048	0.829691
15696	TCONS_00036035	XLOC_010775	ENST00000257831	EHF	11:34642639-34682604	2477	3474	3474	14.0819	49.2217	27.7835	0.967934	1.8014	0.825063
15858	TCONS_00036254	XLOC_010861	ENST00000531663	CTD-2560E9.5	11:45261851-45307870	2912	4262	4262	12.6797	38.0691	21.492	0.744301	1.58001	0.824821
5168	TCONS_00014350	XLOC_003312	ENST00000340188	PSEN2	1:227049123-227083806	16971	26011	26011	7.89803	5.01871	2.83348	-1.50113	-0.654959	0.824741
105594	TCONS_00216166	XLOC_065224	ENST00000479461	PRKAG2	7:151253196-151576535	22027	32307	32307	9.17733	3.74463	2.11416	-2.11477	-1.2975	0.824739
24731	TCONS_00052365	XLOC_015482	ENST00000403137	RP11-490H24.5	12:104382761-104457961	28564	39462	39462	10.4761	2.72775	1.54038	-2.7725	-1.94749	0.824428
104409	TCONS_00214639	XLOC_064569	ENST00000005178	PDK4	7:95212810-95225803	7197	11955	11955	29.7419	12.2059	6.90289	-2.12262	-1.29036	0.822304
35515	TCONS_00075636	XLOC_022752	ENST00000446533	CHAC1	15:41243981-41248710	29637	40590	40590	10.9032	2.59726	1.46956	-2.90186	-2.06846	0.821608
82313	TCONS_00167818	XLOC_048565	ENST00000542580	LAMB2	3:49158546-49170551	3948	6191	6191	8.61617	24.7614	14.0108	0.687064	1.52031	0.821551
83938	TCONS_00170003	XLOC_049420	ENST00000384427	RNU6-505P	3:146627471-147088443	918	1260	1260	14.9774	236.448	133.845	3.1458	3.97574	0.820959
89711	TCONS_00185888	XLOC_053731	ENST00000503199	HSPD1P1	5:21616370-22853731	9227	15263	15263	16.3379	9.39653	5.31945	-1.62969	-0.802453	0.820852
1828	TCONS_00009968	XLOC_000996	ENST00000361297	MAST2	1:46252658-46501796	19715	29350	29350	11.6306	4.2614	2.41336	-2.28068	-1.45046	0.820282
21414	TCONS_00043649	XLOC_013675	ENST00000260227	MMP7	11:102391238-102401484	758	1073	1073	111.517	321.362	182.128	0.694007	1.52289	0.81925
110954	TCONS_00230361	XLOC_069306	ENST00000498819	SECISBP2	9:91933420-91974557	17183	26224	26224	8.44552	4.95377	2.80799	-1.60697	-0.773812	0.818987
68045	TCONS_00138631	XLOC_039118	ENST00000260630	CYP1B1	2:38150329-38408997	41203	51883	51883	10.7573	1.5985	0.906249	-3.58112	-2.75755	0.818738
38719	TCONS_00079860	XLOC_024509	ENST00000563058	MAN2C1	15:75648132-75748183	28894	39672	39672	6.02963	2.68921	1.52635	-1.97967	-1.17227	0.817094
97372	TCONS_00200930	XLOC_059655	ENST00000476896	SERPINB1	6:2828800-2903514	42742	53312	53312	6.57665	1.49657	0.850339	-2.9519	-2.13378	0.815552
115492	TCONS_00257461	XLOC_078368	ENST00000469205	UBE2A	X:118708500-118718381	48667	58651	58651	6.0491	1.18593	0.673992	-3.16722	-2.35942	0.81521
109215	TCONS_00224568	XLOC_067882	ENST00000362831	Y_RNA	8:95725942-95726040	903	1250	1250	20.0036	240.006	136.414	2.75444	3.58874	0.815084
52291	TCONS_00105479	XLOC_030861	ENST00000254806	WBP2	17:73823305-73855474	22152	32288	32288	16.7983	3.7222	2.1158	-2.99269	-2.1703	0.814954
1235	TCONS_00009202	XLOC_000697	ENST00000373602	CCDC28B	1:32665986-32697205	24266	34668	34668	5.66739	3.34088	1.89968	-1.58437	-0.761416	0.81447
88027	TCONS_00179100	XLOC_052443	ENST00000510048	CXCL2	4:74962751-74965010	21940	32044	32044	19.5641	3.75846	2.1386	-3.21489	-2.3845	0.813475
61856	TCONS_00123428	XLOC_035288	ENST00000588062	TRAPPC6A	19:45574757-45808541	32302	43206	43206	6.97667	2.30707	1.31282	-2.45046	-1.59069	0.813394
52189	TCONS_00105351	XLOC_030841	ENST00000409753	HN1	17:73131337-73179078	23405	33707	33707	6.14056	3.48693	1.98428	-1.6135	-0.822231	0.81334
75915	TCONS_00154457	XLOC_044928	ENST00000340857	H1F0	22:38201113-38203442	2063	2924	2924	118.119	62.2635	35.464	-1.75076	-0.926524	0.812033
79517	TCONS_00164084	XLOC_046889	ENST00000498274	PCNP	3:101292938-101313281	15000	23304	23304	19.5241	5.72342	3.26232	-2.58843	-1.77189	0.810979
62051	TCONS_00123657	XLOC_035341	ENST00000542575	SLC1A5	19:47222763-47291851	32819	43715	43715	8.71401	2.25221	1.28496	-2.77463	-1.94814	0.809615
85767	TCONS_00176097	XLOC_050607	ENST00000512576	PAICS	4:57301906-57327534	22680	32827	32827	7.20908	3.6177	2.0647	-1.80475	-1.0006	0.809143
87929	TCONS_00178962	XLOC_052355	ENST00000410833	RNU2-40P	4:66672957-66673153	1711	2364	2364	15.5079	83.2849	47.5932	1.60378	2.4224	0.807301
114948	TCONS_00256740	XLOC_077875	ENST00000360270	MSN	X:64808256-64961791	4251	6737	6737	28.091	22.5234	12.8712	-1.14259	-0.320784	0.807278
41547	TCONS_00087040	XLOC_025908	ENST00000566871	NOL3	16:67204056-67217943	3282	4858	4858	9.17753	32.2182	18.4197	0.990281	1.81005	0.806623
69825	TCONS_00141031	XLOC_040582	ENST00000417151	AC019181.3	2:165505277-165705844	15388	23688	23688	9.11902	5.57834	3.19491	-1.52036	-0.70892	0.804061
8626	TCONS_00018847	XLOC_005527	ENST00000384619	RNVU1-17	1:149194105-149194269	618	845	845	74.7618	487.697	279.59	1.89032	2.70443	0.802674
18055	TCONS_00039135	XLOC_011950	ENST00000607615	Metazoa_SRP	11:117886486-117992605	1628	2230	2230	29.3282	91.001	52.1851	0.820396	1.63032	0.802243
117766	TCONS_00261062	XLOC_080185	ENST00000388836	KRT18P10	Y:4868266-5610265	21382	31162	31162	7.44009	3.87617	2.22561	-1.75533	-0.945459	0.800429
71212	TCONS_00143848	XLOC_042258	ENST00000477931	GNAS	20:57392058-57486247	6467	10613	10613	56.4089	13.6522	7.84229	-2.87189	-2.04643	0.799791
103454	TCONS_00213351	XLOC_063930	ENST00000409497	SCRN1	7:29959718-30066417	32860	43563	43563	5.83865	2.24804	1.29412	-2.17167	-1.38282	0.796695
45360	TCONS_00096240	XLOC_027739	ENST00000248378	EMC6	17:3566186-3599698	7388	12093	12093	40.0607	11.8475	6.82272	-2.56133	-1.7638	0.796165
20317	TCONS_00042196	XLOC_013145	ENST00000539854	TRMT112	11:64073043-64085556	4132	6442	6442	5.98118	23.3645	13.4625	1.15903	1.96401	0.795371
95816	TCONS_00198825	XLOC_058147	ENST00000464112	RPL10A	6:35436184-35438562	23826	33899	33899	6.27247	3.41377	1.96779	-1.6871	-0.883463	0.794789
48926	TCONS_00100961	XLOC_029370	ENST00000331302	RPH3AL	17:62292-236045	10091	16258	16258	21.1661	8.59506	4.9653	-2.10323	-1.30469	0.791628
26571	TCONS_00054849	XLOC_016498	ENST00000547252	SLC38A2	12:46751971-46767561	10446	16740	16740	17.5226	8.31115	4.8044	-1.88949	-1.07975	0.790693
100723	TCONS_00209775	XLOC_062080	ENST00000448268	YAE1D1	7:39605974-39651687	14579	22462	22462	11.3017	5.8972	3.41042	-1.72358	-0.941827	0.790081
35712	TCONS_00075888	XLOC_022805	ENST00000409646	SERF2	15:44019115-44095241	19632	28819	28819	9.70906	4.27732	2.47407	-1.98139	-1.17834	0.789818
49507	TCONS_00101721	XLOC_029555	ENST00000576017	TMEM256	17:7283852-7307456	22475	32304	32304	6.23625	3.65245	2.11445	-1.578	-0.771882	0.788584
114093	TCONS_00234372	XLOC_071619	ENST00000537254	TMEM203	9:140086068-140100090	15954	24192	24192	17.3854	5.37176	3.11231	-2.50432	-1.69161	0.787407
113685	TCONS_00233877	XLOC_071409	ENST00000373084	FAM102A	9:130696781-130742792	7526	12240	12240	31.4965	11.5911	6.72969	-2.23433	-1.44864	0.784407
117804	TCONS_00261168	XLOC_080301	ENST00000425411	ACTG1P11	Y:20309769-20310894	25871	35836	35836	14.1489	3.09326	1.79706	-2.98909	-2.1931	0.783488
89656	TCONS_00185805	XLOC_053640	ENST00000384582	RNU6-429P	5:10971951-11904155	293	368	368	1126.71	5039.41	2931.02	1.36557	2.162	0.781851
38151	TCONS_00079093	XLOC_024242	ENST00000249736	SLTM	15:59063390-59389618	30257	40555	40555	5.07734	2.52848	1.47165	-1.79697	-1.00145	0.780837
54720	TCONS_00110353	XLOC_032339	ENST00000384425	RNU1-46P	18:48810102-48810266	709	966	966	7.43713	367.23	213.875	4.82883	5.6236	0.779914
98253	TCONS_00202088	XLOC_060287	ENST00000413013	C6orf1	6:34214156-34217247	21294	30723	30723	24.4058	3.8959	2.27059	-3.45138	-2.65593	0.778888
29167	TCONS_00060610	XLOC_017876	ENST00000302979	POLR1D	13:28194902-28241548	15281	23216	23216	10.5157	5.61787	3.27511	-1.69386	-0.910945	0.778481
7140	TCONS_00016893	XLOC_004494	ENST00000362507	RNU5F-1	1:45140363-45191263	458	592	592	303.468	1081.02	630.631	1.04211	1.8302	0.777527
59824	TCONS_00120771	XLOC_034498	ENST00000595876	TIMM44	19:7989371-8008805	17672	26244	26244	7.99841	4.80889	2.80539	-1.52729	-0.734039	0.777504
71527	TCONS_00145442	XLOC_041669	ENST00000415286	RPS19P1	20:18485276-18485710	700	957	957	455.274	371.666	216.909	-1.08893	-0.295511	0.776915
4748	TCONS_00013808	XLOC_003019	ENST00000367173	NFASC	1:204797778-204991950	24358	34189	34189	5.71236	3.32631	1.94331	-1.57721	-0.776898	0.775404
73927	TCONS_00149891	XLOC_043506	ENST00000458922	SNORA81	21:33031934-33041244	1273	1723	1723	44.4005	135.156	78.9908	0.818233	1.59969	0.774873
611	TCONS_00008390	XLOC_000313	ENST00000375980	EFHD2	1:15736390-15756839	10053	16001	16001	14.9522	8.6214	5.05236	-1.57954	-0.798077	0.770966
49465	TCONS_00101659	XLOC_029547	ENST00000360325	CLDN7	17:7143332-7167302	5128	8049	8049	45.9754	17.9945	10.5497	-2.13352	-1.35687	0.770358
54972	TCONS_00110735	XLOC_032581	ENST00000357575	PQLC1	18:77662419-77711664	50669	59761	59761	10.413	1.09507	0.642393	-4.07845	-3.25529	0.769492
59790	TCONS_00120723	XLOC_034474	ENST00000596946	CTB-133G6.2	19:7413847-7537363	3209	4652	4652	8.46437	33.0149	19.3929	1.18043	1.95855	0.767591
55410	TCONS_00114978	XLOC_032714	ENST00000589360	AC005786.7	19:3506270-3579086	8245	13309	13309	26.519	10.5	6.17106	-2.11491	-1.34099	0.766798
25741	TCONS_00053689	XLOC_016049	ENST00000440083	TNFRSF1A	12:6437922-6451280	33042	43242	43242	5.63158	2.23072	1.31132	-2.11443	-1.33605	0.766492
55097	TCONS_00114552	XLOC_032618	ENST00000590887	PTBP1	19:797074-812327	6008	9676	9676	30.4439	14.7977	8.70592	-1.8218	-1.04339	0.765307
59505	TCONS_00120372	XLOC_034391	ENST00000597263	MAP2K2	19:4090318-4124126	5263	8277	8277	36.126	17.3938	10.2363	-1.83199	-1.05343	0.764884
23865	TCONS_00051179	XLOC_014965	ENST00000550878	ESYT1	12:56511942-56538455	6495	10429	10429	22.7556	13.5676	7.98567	-1.52513	-0.751551	0.764682
114145	TCONS_00253248	XLOC_077188	ENST00000387342	MT-TV	MT:1601-1670	23	76	76	45900.5	162204	95517.7	1.03846	1.82139	0.763972
51948	TCONS_00105025	XLOC_030717	ENST00000439174	GNA13	17:63006832-63052957	9327	14862	14862	11.1739	9.31146	5.48577	-1.04167	-0.265159	0.763314
54249	TCONS_00109703	XLOC_032061	ENST00000289119	ABHD3	18:19230857-19284766	64541	71232	71232	12.0283	0.623006	0.367582	-5.06421	-4.2653	0.761179
34443	TCONS_00070776	XLOC_021837	ENST00000555675	POMT2	14:77741298-77797940	26196	35863	35863	8.58833	3.04109	1.79479	-2.26535	-1.5065	0.760777
81506	TCONS_00166756	XLOC_048163	ENST00000396957	RPL32	3:12837573-12915968	20822	29862	29862	13.6462	3.99581	2.3592	-2.54066	-1.78003	0.760189
69777	TCONS_00140974	XLOC_040546	ENST00000516656	RMRPP3	2:161128661-161350305	2929	4125	4125	116.055	37.7743	22.3205	-2.38072	-1.62719	0.759032
62333	TCONS_00124035	XLOC_035429	ENST00000383872	RNU6-841P	19:50267780-50267887	851	1158	1158	40.7528	258.058	152.496	1.88964	2.66602	0.758926
[truncated: 5,377 more rows]

## Sheet: Diff_lncRNA_Expr_post screened
Islet old	test_id	gene	locus	Islet	CTLg	ADTg	Islet	CTLg	ADTg	CTLg/Islet	ADTg/Islet	ADTg/CTLg		Data which has equal or more than 1.5 fold change and/or statistically significant in at least one comparison
9	TCONS_00207052	lnc-ACTB-2:1	7:5566781-5603415	1	9	24	7548.09	2686.96	983.94	-1.50163	-2.941	-1.44934
13	TCONS_00227505	lnc-GTF3C5-1:1	9:135937364-135947248	2	34	731	3967.02	583.643	13.8299	-2.77532	-8.17327	-5.39922
16	TCONS_00144694	lnc-C20orf62-4:1	20:43095203-43095482	3	13	50	2891.73	1669.22	518.913	-0.809342	-2.48083	-1.68561
17	TCONS_00032075	lnc-C11orf82-6:1	11:81268543-82429124	4	15	23	2885.1	1477.4	1054.48	-0.985	-1.45354	-0.486539
18	TCONS_00006290	lnc-S100A6-1:1	1:153472942-153473240	5	2	2	2657.59	4380.08	7636.11	0.707899	1.52007	0.801882
22	TCONS_00181465	lnc-TARS-6:1	5:32925744-33298016	6	35	94	1913.1	576.081	272.982	-1.74994	-2.80967	-1.07747
24	TCONS_00226062	lnc-MTAP-5:1	9:21699312-21699569	7	3	3	1816.38	3735.99	5800.32	1.02802	1.67054	0.634641
26	TCONS_00206382	lnc-CPA5-1:1	7:130020179-130027955	8	80	687	1654.05	276.387	16.1761	-2.59907	-6.67537	-4.09475
28	TCONS_00161039	lnc-CPNE4-2:1	3:131181055-131221827	9	6	25	1524.17	2964.7	973.73	0.946759	-0.647784	-1.60629
29	TCONS_00172419	lnc-ANK2-3:1	4:114340995-114341290	10	28	15	1479.52	725.694	1561.54	-1.04423	0.074236	1.10554
31	TCONS_00005643	lnc-GFI1-1:1	1:92867947-92868242	11	10	4	1439.94	2510.08	4191.48	0.785595	1.53753	0.739725
33	TCONS_00095968	lnc-ACTG1-2:2	17:79476996-79494802	12	112	63	1394.79	195.257	388.659	-2.84599	-1.84831	0.993128
34	TCONS_00128531	lnc-SAG-3:1	2:234118696-234204320	13	4	35	1383.72	3188.05	672.516	1.19152	-1.0423	-2.24503
35	TCONS_00071995	lnc-GOLGA8J-4:1	15:29991570-30261068	14	27	117	1358.91	727.974	216.661	-0.91811	-2.65065	-1.74845
37	TCONS_00000522	lnc-CELA3A-4:1	1:22303513-22325135	15	157	784	1289.35	120.122	12.094	-3.44422	-6.73497	-3.31214
38	TCONS_00058528	lnc-GTF2F2-10:1	13:45513383-45657260	16	7	5	1163.73	2911.36	3563.84	1.31302	1.61116	0.291739
40	TCONS_00227237	lnc-GSN-3:1	9:123940414-124095121	17	5	6	1141.57	2988.15	3539.59	1.37605	1.62821	0.244331
41	TCONS_00006251	lnc-RP11-126K1.2.1-2:1	1:151252499-151300191	18	11	7	1114.63	2340.26	3525.31	1.05913	1.65827	0.591083
42	TCONS_00095104	lnc-PPY-1:2	17:42018171-42019836	19	29	78	1113.44	675.843	341.143	-0.727462	-1.71179	-0.986313
43	TCONS_00064723	lnc-NEMF-2:1	14:50320335-50332262	20	1	19	989.7	4426.77	1182.45	2.15336	0.252431	-1.90448
44	TCONS_00260961	lnc-HSFY2-10:1	Y:21034386-21239448	21	63	72	903.364	336.935	356.93	-1.43462	-1.34298	0.0831715
46	TCONS_00007043	lnc-SLC45A3-2:1	1:205681946-205719404	22	64	120	886.226	332.973	206.614	-1.42935	-2.10143	-0.688465
47	TCONS_00226221	lnc-UBE2R2-3:1	9:33719687-33920402	23	121	342	853.091	170.899	51.6793	-2.33472	-4.04881	-1.72549
48	TCONS_00065490	lnc-HSP90AA1-11:1	14:102543519-102543810	24	21	12	804.955	904.943	1862.9	0.155255	1.20703	1.04165
49	TCONS_00204797	lnc-ABCB5-3:1	7:20866916-20868017	25	40	135	794.097	501.176	184.18	-0.678343	-2.10995	-1.44421
51	TCONS_00072328	lnc-TRIM69-2:4	15:45003674-45011075	26	20	138	789.465	942.751	181.749	0.243458	-2.129	-2.37493
53	TCONS_00031097	lnc-PDHX-5:3	11:35160416-35253949	27	163	81	771.142	111.644	308.501	-2.80562	-1.32559	1.46637
54	TCONS_00143402	lnc-PHF20-1:1	20:34213952-34288906	28	33	107	757.104	599.425	242.496	-0.349608	-1.64365	-1.30562
55	TCONS_00196245	lnc-SPDEF-1:1	6:34555064-34665339	29	12	8	755.475	2000.12	3082.98	1.39346	2.02693	0.624241
56	TCONS_00196257	lnc-SRPK1-1:1	6:35762758-35765088	30	30	1574	751.402	667.018	0.00032834	-0.165034	-21.4727	-20.9541
58	TCONS_00112852	lnc-DAPK3-1:1	19:3976053-3985467	31	68	149	725.914	316.033	163.552	-1.20924	-2.14851	-0.950324
59	TCONS_00128466	lnc-PSMD1-2:1	2:232063259-232239548	32	65	119	724.03	321.969	211.531	-1.19	-1.77504	-0.606053
62	TCONS_00194657	lnc-NUS1-5:1	6:118228688-118638839	33	59	193	679.106	346.772	115.342	-0.985783	-2.55815	-1.58808
63	TCONS_00205886	lnc-LMTK2-3:1	7:97627636-97627932	34	16	10	657.255	1194.16	2075.06	0.848232	1.65638	0.797154
65	TCONS_00046993	lnc-FOXM1-4:1	12:3186520-3395730	35	56	159	648.053	356.945	155.942	-0.873347	-2.05583	-1.19469
66	TCONS_00110808	lnc-HMHA1-2:1	19:1103935-1106787	36	74	134	641.993	293.293	184.757	-1.14862	-1.79715	-0.666714
70	TCONS_00160548	lnc-GBE1-10:1	3:78646389-79816965	37	14	13	589.537	1551.01	1768.47	1.38586	1.58195	0.189294
74	TCONS_00144319	lnc-NKX2-4-5:1	20:21106623-21227260	38	61	157	566.827	343.337	158.795	-0.738148	-1.83987	-1.11246
75	TCONS_00219811	lnc-RPL8-1:1	8:146015149-146017972	39	57	249	562.614	348.369	80.5148	-0.704356	-2.81011	-2.11329
76	TCONS_00033174	lnc-RPS13-4:1	11:16798845-17074591	40	87	168	548.143	259.232	149.269	-1.08927	-1.88071	-0.796328
78	TCONS_00160625	lnc-RPL24-3:1	3:101399933-101411383	41	81	165	538.751	274.953	150.415	-0.986986	-1.84215	-0.87023
79	TCONS_00031634	lnc-SCYL1-1:18	11:65185942-65278498	42	180	388	492.58	100.207	42.0877	-2.32039	-3.55208	-1.25152
82	TCONS_00160277	lnc-TRAIP-1:1	3:49895420-49907655	43	18	14	461.431	1031.95	1705.56	1.15271	1.88301	0.724869
83	TCONS_00254745	lnc-CTPS2-2:1	X:16557261-16557562	44	36	22	449.74	559.339	1099.47	0.298888	1.2838	0.975017
84	TCONS_00207058	lnc-RSPH10B-1:1	7:5911383-5911681	45	25	16	447.7	792.219	1432.15	0.810224	1.67529	0.854212
85	TCONS_00130717	lnc-MKI67IP-13:1	2:124597398-124671069	46	39	21	447.348	518.111	1112.33	0.18968	1.31015	1.10225
89	TCONS_00000022	lnc-AL669831.1-11:1	1:79157-794826	47	120	276	405.868	171.661	69.0898	-1.24839	-2.55623	-1.31302
92	TCONS_00208723	lnc-ZNF786-2:1	7:148799875-148823438	48	24	11	396.584	800.242	2038.51	0.99595	2.35912	1.34901
94	TCONS_00183230	lnc-HRH2-1:1	5:175055190-175055465	49	23	18	381.586	827.323	1296.55	1.10138	1.76192	0.648155
95	TCONS_00073782	lnc-INO80-3:1	15:41474922-41522941	50	32	27	377.893	612.061	892.174	0.68291	1.23577	0.54365
97	TCONS_00143235	lnc-PAX1-5:1	20:21735865-21736171	51	111	211	361.136	195.318	104.001	-0.895964	-1.7999	-0.909232
99	TCONS_00083498	lnc-CDH8-4:1	16:61089302-61089868	52	93	156	360.192	237.676	159.049	-0.612251	-1.18263	-0.579523
102	TCONS_00031522	lnc-TMEM179B-3:5	11:62623517-62656355	53	168	381	341.997	107.524	42.6345	-1.67809	-3.00059	-1.33456
105	TCONS_00092439	lnc-LGALS9C-2:1	17:18414534-18528930	54	128	201	331.757	156.329	111.017	-1.10599	-1.58046	-0.493814
106	TCONS_00031638	lnc-SCYL1-1:22	11:65185942-65278498	55	102	29	321.526	224.598	820.17	-0.538752	1.34753	1.86858
107	TCONS_00126372	lnc-REG1A-2:1	2:79347487-79350545	56	153	289	317.324	123.248	66.3355	-1.37907	-2.25949	-0.893712
110	TCONS_00048856	lnc-SLC15A4-24:1	12:127650467-127650988	57	44	20	295.556	445.296	1160.56	0.571853	1.97112	1.38199
111	TCONS_00159249	lnc-B3GNT5-1:7	3:183165373-183173812	58	22	83	292.3	904.491	300.991	1.61651	0.0401762	-1.58739
113	TCONS_00112100	lnc-GIPR-2:1	19:46154767-46155060	59	53	32	282.183	381.809	753.405	0.419496	1.41065	0.980573
114	TCONS_00157782	lnc-CCDC66-2:1	3:55542335-56502391	60	42	34	279.795	490.544	708.434	0.792437	1.33727	0.530251
116	TCONS_00131077	lnc-FAP-2:1	2:162970950-163101661	61	17	39	274.974	1155.72	659.329	2.05883	1.25923	-0.809719
117	TCONS_00023400	lnc-PNLIPRP1-5:1	10:118380464-118404654	62	108	1078	270.257	202.139	5.06065	-0.441106	-5.78233	-5.31988
118	TCONS_00031055	lnc-HIPK3-1:1	11:33258553-33258955	63	145	232	269.439	132.089	89.6105	-1.04116	-1.5927	-0.559766
119	TCONS_00000024	lnc-AL669831.1-10:1	1:79157-794826	64	101	224	268.414	225.337	94.7484	-0.26342	-1.50556	-1.24991
123	TCONS_00000749	lnc-ZCCHC17-11:1	1:31316669-31316957	65	31	28	263.978	615.532	837.347	1.20521	1.66291	0.443992
125	TCONS_00071949	lnc-GOLGA8F-4:1	15:28356185-28567298	66	127	278	262.886	156.614	68.67	-0.754003	-1.94184	-1.18947
126	TCONS_00081422	lnc-PPP4C-4:1	16:30064410-30081778	67	119	329	261.913	171.983	54.2179	-0.618389	-2.27321	-1.66543
127	TCONS_00226562	lnc-SMC5-6:1	9:72658496-72873790	68	104	330	258.482	222.962	54.1332	-0.223395	-2.25937	-2.04221
128	TCONS_00197000	lnc-SERINC1-4:1	6:123180822-123181133	69	67	268	255.595	317.627	73.4802	0.299285	-1.80016	-2.11191
129	TCONS_00095966	lnc-ACTG1-2:1	17:79476996-79494802	70	223	350	255.082	72.5592	50.0926	-1.83118	-2.3478	-0.534561
131	TCONS_00131188	lnc-METTL8-3:1	2:172373748-172374232	71	110	191	252.65	198.642	116.798	-0.364217	-1.11651	-0.766155
132	TCONS_00182597	lnc-LEAP2-1:1	5:132196872-132203723	72	271	295	251.636	59.6708	64.5614	-2.09591	-1.96338	0.113648
133	TCONS_00159956	lnc-DYNC1LI1-4:1	3:32676713-32677046	73	88	248	247.578	258.071	81.8583	0.047374	-1.59984	-1.65657
135	TCONS_00148385	lnc-CR381653.1-3:1	21:9825743-9826389	74	69	47	241.031	315.808	550.243	0.376443	1.18828	0.80102
138	TCONS_00173233	lnc-ATP5I-2:1	4:666224-683230	75	124	327	231.873	163.95	54.8461	-0.515784	-2.07712	-1.5798
144	TCONS_00033468	lnc-CHRM4-2:1	11:46417963-46615675	76	146	310	227.959	129.742	61.0751	-0.825917	-1.90001	-1.08699
147	TCONS_00034565	lnc-RPS25-2:5	11:118868842-118901616	77	140	266	226.127	140.836	74.2946	-0.698872	-1.60687	-0.922686
151	TCONS_00143766	lnc-AL354993.1-2:1	20:51588945-52120860	78	43	37	219.638	475.894	669.807	1.0984	1.60663	0.493105
153	TCONS_00255560	lnc-RBMX-4:3	X:135923089-135962939	79	41	67	217.053	501.012	378.214	1.19201	0.797881	-0.405642
154	TCONS_00219162	lnc-CDH17-2:1	8:94966171-94979991	80	150	254	217.042	124.745	77.8573	-0.81045	-1.48199	-0.680075
156	TCONS_00129287	lnc-MEMO1-1:1	2:32070220-32264881	81	83	299	216.154	264.343	63.7621	0.274769	-1.76319	-2.05164
157	TCONS_00007242	lnc-SLC30A10-7:1	1:219858768-220224929	82	160	398	216.055	116.06	40.3653	-0.90968	-2.41972	-1.52368
160	TCONS_00031786	lnc-NDUFV1-5:3	11:67351065-67354131	83	220	207	214.464	74.0631	108.543	-1.54485	-0.985537	0.551441
161	TCONS_00003676	lnc-RNF187-2:2	1:228673894-228683467	84	408	411	213.815	33.19	38.8672	-2.70067	-2.46433	0.227801
163	TCONS_00095867	lnc-SOCS3-1:1	17:76356520-76369992	85	49	42	209.943	399.863	628.814	0.915981	1.58018	0.653128
164	TCONS_00182845	lnc-KCTD16-2:1	5:143520443-143520729	86	50	40	208.409	390.491	646.999	0.885574	1.63126	0.728473
166	TCONS_00095105	lnc-PPY-1:1	17:42018171-42019836	87	73	259	202.857	295.959	75.9507	0.541446	-1.42076	-1.96226
167	TCONS_00207790	lnc-SBDS-19:1	7:66071724-66072094	88	155	275	202.527	122.865	70.0084	-0.733936	-1.53491	-0.81147
168	TCONS_00001872	lnc-AMY1A-1:1	1:104159998-104168402	89	89	1466	201.255	252.331	1.25409	0.317115	-7.33209	-7.65253
172	TCONS_00253549	lnc-USP9X-8:2	X:40440145-40465889	90	70	346	193.781	312.367	50.895	0.676371	-1.9334	-2.61764
173	TCONS_00093418	lnc-DYNLL2-6:1	17:55333211-55762046	91	71	46	192.94	310.258	568.042	0.673348	1.55582	0.872529
174	TCONS_00005398	lnc-ANKRD13C-2:1	1:70034080-70671303	92	38	30	191.487	534.985	760.329	1.47138	1.98612	0.507125
175	TCONS_00228361	lnc-C9orf57-2:1	9:74622796-74623052	93	255	360	190.831	62.5107	46.9438	-1.62555	-2.0279	-0.413168
177	TCONS_00004607	lnc-ZNF683-5:1	1:26919736-26920037	94	26	31	186.61	751.223	759.654	1.99719	2.02015	0.0161016
179	TCONS_00033604	lnc-SLC15A3-6:1	11:60658201-60674060	95	464	459	184.301	28.6187	33.2329	-2.70433	-2.47648	0.215657
180	TCONS_00126054	lnc-EHBP1-3:1	2:62503073-62743366	96	45	43	184.04	443.316	618.924	1.25692	1.74687	0.481427
181	TCONS_00000384	lnc-CTRC-1:1	1:15783222-15853029	97	798	1584	180.318	12.3445	0	-3.87953	#NAME?	#NAME?
185	TCONS_00047983	lnc-RP11-745O10.4.1-1:2	12:66516841-66563852	98	84	245	174.928	262.97	83.3466	0.574847	-1.07122	-1.6577
186	TCONS_00126489	lnc-PLGLB2-5:1	2:88047605-88285309	99	179	618	174.251	101.102	19.1844	-0.793414	-3.18535	-2.39781
188	TCONS_00217675	lnc-DEPTOR-2:1	8:120874901-120875181	100	51	73	170.392	388.451	356.02	1.17881	1.06071	-0.125777
189	TCONS_00160601	lnc-CLDND1-1:1	3:98216447-98312567	101	176	406	169.766	102.396	39.8618	-0.739649	-2.09716	-1.36108
190	TCONS_00131706	lnc-RESP18-4:1	2:220154344-220174370	102	204	437	169.709	80.3879	35.3744	-1.09062	-2.26463	-1.18427
192	TCONS_00194802	lnc-RPS12-2:1	6:133135579-133138703	103	219	351	169.305	76.5134	49.6892	-1.16093	-1.77071	-0.62278
193	TCONS_00158327	lnc-SIDT1-2:1	3:113351550-113351827	104	47	57	168.051	433.847	436.869	1.36142	1.37519	0.0100118
194	TCONS_00063970	lnc-C14orf177-5:1	14:99439144-99439808	105	224	496	167.687	72.0085	28.6031	-1.23169	-2.55197	-1.332
196	TCONS_00161389	lnc-AC078802.1-2:3	3:169482250-169482848	106	46	171	166.481	435.861	141.789	1.3758	-0.231473	-1.62013
197	TCONS_00083733	lnc-BCAR1-2:1	16:75153455-75301951	107	317	917	166.438	48.2731	7.61982	-1.80222	-4.44998	-2.66339
201	TCONS_00001796	lnc-SNX7-4:1	1:99242419-99614408	108	356	452	159.249	41.7247	33.6028	-1.9423	-2.24096	-0.312322
204	TCONS_00001353	lnc-EFCAB7-4:1	1:63906440-64125916	109	54	44	156.608	377.563	578.476	1.25856	1.88162	0.615539
205	TCONS_00194354	lnc-ORC3-5:1	6:88494577-88678167	110	60	53	156.126	345.017	469.595	1.13467	1.58536	0.444748
206	TCONS_00182115	lnc-RASA1-13:3	5:85913720-85916779	111	154	385	154.8	123.237	42.3944	-0.346989	-1.87552	-1.53949
207	TCONS_00174439	lnc-MAML3-1:1	4:140586921-141075338	112	52	48	153.107	382.772	527.611	1.30591	1.78106	0.462991
209	TCONS_00095788	lnc-GALK1-2:1	17:73772514-73821886	113	320	308	151.421	47.8075	61.3845	-1.67654	-1.30413	0.360637
211	TCONS_00005261	lnc-USP24-4:1	1:55842198-55842525	114	82	41	149.823	274.648	629.235	0.858415	2.06953	1.19601
212	TCONS_00094129	lnc-METTL16-3:1	17:2453053-2491160	115	78	64	148.362	278.373	383.162	0.894722	1.36551	0.460933
215	TCONS_00113267	lnc-COPE-1:2	19:19010322-19057640	116	191	566	145.922	87.2177	22.5645	-0.757195	-2.68737	-1.95056
216	TCONS_00081121	lnc-SHISA9-5:1	16:12975026-12975350	117	214	467	145.386	77.9052	32.1362	-0.913619	-2.18337	-1.27752
217	TCONS_00047813	lnc-ITGA7-2:4	12:56119106-56124979	118	270	417	145.24	59.7186	38.0019	-1.29643	-1.93422	-0.652108
220	TCONS_00072326	lnc-TRIM69-2:1	15:45003674-45011075	119	129	62	142.151	154.085	404.473	0.104148	1.50611	1.39232
221	TCONS_00074468	lnc-TSPAN3-3:1	15:77269257-77269551	120	48	49	140.994	414.951	521.443	1.54638	1.88217	0.329571
223	TCONS_00092297	lnc-ZNF286A-12:1	17:15283180-15321195	121	75	66	138.522	284.201	380.271	1.02607	1.45253	0.420116
224	TCONS_00158350	lnc-GAP43-10:1	3:115521221-117716439	122	58	45	137.037	347.817	576.981	1.33337	2.07099	0.730196
225	TCONS_00022094	lnc-MLLT10-3:1	10:22045465-22292698	123	105	55	136.717	219.277	444.569	0.665602	1.6984	1.01965
227	TCONS_00254939	lnc-TIMM17B-2:1	X:48689503-48694035	124	133	455	135.403	150.048	33.4128	0.136006	-2.01924	-2.16695
229	TCONS_00217072	lnc-CHCHD7-5:1	8:57500943-57501346	125	178	511	134.129	101.403	26.6386	-0.414601	-2.33012	-1.92851
231	TCONS_00048666	lnc-GCN1L1-2:1	12:120634488-120639038	126	376	445	133.244	38.0996	34.0392	-1.8231	-1.96704	-0.162578
232	TCONS_00032463	lnc-UBE4A-1:4	11:118230299-118303534	127	137	368	133.149	145.553	44.9944	0.115267	-1.56342	-1.69373
233	TCONS_00031982	lnc-POLD3-7:1	11:74396268-74396550	128	76	52	132.797	283.536	477.603	1.07798	1.84489	0.752282
235	TCONS_00033999	lnc-CHRDL2-3:1	11:74456729-74457239	129	310	491	132.383	49.3871	28.9823	-1.43963	-2.18819	-0.768961
236	TCONS_00184287	lnc-F2RL2-5:1	5:75377770-75649764	130	265	637	132.229	60.0515	18.7038	-1.15693	-2.82046	-1.68287
240	TCONS_00218865	lnc-ARFGEF1-1:1	8:67876333-68255912	131	308	486	130.12	49.5309	29.428	-1.41241	-2.15097	-0.751137
241	TCONS_00058165	lnc-MRP63-7:1	13:21682423-21750741	132	184	418	129.313	95.027	37.9637	-0.458983	-1.76961	-1.32372
244	TCONS_00159986	lnc-EPM2AIP1-5:1	3:37034822-37225180	133	246	538	127.359	65.034	24.8425	-0.985228	-2.35963	-1.38839
245	TCONS_00144931	lnc-SLMO2-3:1	20:57594308-57617964	134	247	400	127.313	64.8416	40.1608	-0.987457	-1.66429	-0.691129
248	TCONS_00206895	lnc-DNAJB6-2:1	7:156931606-157062066	135	192	759	123.883	86.9459	12.8896	-0.526867	-3.26691	-2.75391
249	TCONS_00113371	lnc-ZNF98-3:1	19:22551400-22551754	136	181	548	123.87	99.8566	24.3228	-0.321559	-2.34776	-2.03755
250	TCONS_00114047	lnc-RPL18-1:9	19:49118583-49140695	137	244	673	123.76	65.8966	17.0601	-0.925413	-2.85949	-1.94958
251	TCONS_00174140	lnc-H2AFZ-1:4	4:100869242-101136662	138	258	1197	123.017	62.0846	3.60266	-0.998415	-5.10094	-4.1071
252	TCONS_00130298	lnc-TMEM127-4:1	2:96850596-96908362	139	295	443	122.241	51.1632	34.0787	-1.27046	-1.84151	-0.586236
253	TCONS_00184730	lnc-DTWD2-9:1	5:118604386-118735383	140	96	60	121.4	234.159	418.345	0.936309	1.78209	0.837203
254	TCONS_00000474	lnc-PQLC2-5:1	1:19665266-19812066	141	95	74	121.336	234.631	355.436	0.941925	1.54852	0.599197
256	TCONS_00194404	lnc-MANEA-11:1	6:95054454-95054680	142	580	558	118.587	20.8408	23.2948	-2.52552	-2.34322	0.160603
258	TCONS_00254243	lnc-SLC25A5-2:1	X:118533022-118588441	143	91	70	117.788	241.63	364.668	1.02607	1.62696	0.593782
260	TCONS_00206503	lnc-C7orf55-1:1	7:139024202-139112272	144	215	501	117.565	77.8624	28.3802	-0.601213	-2.04891	-1.45604
261	TCONS_00182749	lnc-UBE2D2-4:1	5:139026883-139063467	145	372	222	117.429	38.5253	96.5472	-1.6257	-0.287544	1.32543
262	TCONS_00060042	lnc-KLHL1-8:1	13:69267937-69268213	146	79	54	116.113	277.408	462.363	1.24586	1.99128	0.737015
264	TCONS_00206054	lnc-LHFPL3-2:1	7:103969103-104575139	147	97	69	115.823	234.021	367.295	1.00162	1.66165	0.650299
265	TCONS_00218440	lnc-MBOAT4-5:1	8:29898571-29940983	148	241	435	115.38	66.2713	35.6586	-0.814686	-1.69654	-0.894135
267	TCONS_00196242	lnc-NUDT3-3:1	6:34231087-34393902	149	282	412	115.051	55.7033	38.854	-1.05675	-1.56035	-0.5197
268	TCONS_00112254	lnc-FLT3LG-1:8	19:49949554-49995577	150	55	130	114.717	375.655	188.697	1.70094	0.71872	-0.993335
270	TCONS_00111737	lnc-HAUS5-1:3	19:36066505-36092637	151	190	99	114.416	87.9733	260.369	-0.395495	1.18171	1.56542
272	TCONS_00185169	lnc-ATOX1-3:1	5:150560612-151105861	152	19	91	113.555	947.994	276.176	3.05025	1.28555	-1.77929
274	TCONS_00072329	lnc-TRIM69-2:5	15:45003674-45011075	153	405	38	113.364	33.3905	660.27	-1.78734	2.53812	4.30555
276	TCONS_00095709	lnc-FAM104A-6:1	17:70642087-71088851	154	62	36	110.004	338.49	671.831	1.60482	2.60902	0.988985
278	TCONS_00129524	lnc-FBXO11-4:1	2:47917854-47918411	155	560	774	108.847	21.7792	12.3227	-2.31967	-3.15031	-0.821634
279	TCONS_00160165	lnc-MAP4-1:1	3:48136292-48136595	156	86	65	107.464	259.331	381.766	1.26206	1.82783	0.557891
280	TCONS_00031639	lnc-SCYL1-1:23	11:65185942-65278498	157	304	136	107.143	50.0978	183.058	-1.12557	0.775684	1.86948
285	TCONS_00074224	lnc-SNAPC5-3:3	15:66790354-66858317	158	285	669	104.833	55.1909	17.1689	-0.934165	-2.61437	-1.68463
287	TCONS_00094217	lnc-DHX33-2:2	17:5185557-5372380	159	374	484	103.859	38.2206	29.7035	-1.45185	-1.8124	-0.36372
288	TCONS_00059664	lnc-CSNK1A1L-2:1	13:37740488-37740795	160	98	77	103.464	232.206	349.454	1.15061	1.75233	0.589697
289	TCONS_00031614	lnc-AP000769.1-2:2	11:65185942-65278498	161	578	161	103.375	20.9606	152.584	-2.32296	0.559867	2.86385
291	TCONS_00004672	lnc-PUM1-1:1	1:31567833-31568405	162	156	1416	103.167	121.773	1.6443	0.22271	-5.97722	-6.21058
294	TCONS_00034417	lnc-FDXACB1-2:1	11:111759922-111760198	163	306	514	102.387	50.0367	26.5529	-1.04867	-1.94513	-0.914115
295	TCONS_00045567	lnc-AC021066.1-4:4	12:52626303-52702947	164	507	237	102.277	24.7564	86.2388	-2.05802	-0.250509	1.80053
297	TCONS_00044890	lnc-NANOGP1-1:1	12:8045171-8052736	165	222	421	101.428	73.6753	37.6946	-0.47939	-1.43117	-0.966823
299	TCONS_00152907	lnc-MB-5:1	22:36134782-36424473	166	333	469	101.044	45.3214	32.0772	-1.16962	-1.65722	-0.498643
302	TCONS_00083056	lnc-ZKSCAN2-6:1	16:25703346-26149009	167	287	650	98.4142	55.1303	18.4533	-0.850707	-2.41331	-1.57897
305	TCONS_00000485	lnc-PLA2G5-2:1	1:20297461-20297760	168	117	84	97.1792	178.847	296.096	0.864902	1.60517	0.727335
307	TCONS_00149046	lnc-TPTE-3:1	21:9826393-9827720	169	135	110	95.9621	149.204	239.646	0.619517	1.31951	0.683619
309	TCONS_00182404	lnc-KCNN2-3:1	5:113391683-114109110	170	103	58	95.1999	223.944	435.859	1.2181	2.19363	0.960726
310	TCONS_00073975	lnc-MYO5A-1:1	15:52839241-52862080	171	519	640	93.9446	24.0798	18.6614	-1.97702	-2.32592	-0.367768
311	TCONS_00254873	lnc-FUNDC1-1:1	X:44632020-44632307	172	109	88	93.8733	202.134	284.777	1.09471	1.60049	0.494519
312	TCONS_00131547	lnc-SUMO1-6:1	2:203221843-203222140	173	116	95	93.7867	182.424	272.689	0.952563	1.53562	0.579958
313	TCONS_00193539	lnc-C6orf100-14:1	6:28945251-28945547	174	118	89	93.7084	176.431	277.201	0.901797	1.56367	0.651827
314	TCONS_00194826	lnc-TBPL1-4:1	6:134454710-134455004	175	115	61	93.1024	186.857	411.622	0.992098	2.14105	1.13938
315	TCONS_00160589	lnc-MINA-3:5	3:96335980-96337060	176	142	98	92.8655	139.578	263.925	0.56732	1.50543	0.919055
316	TCONS_00111275	lnc-CYP4F8-1:2	19:15722433-15722934	177	276	479	91.4673	57.6944	30.8973	-0.678863	-1.56909	-0.900949
317	TCONS_00159607	lnc-IL5RA-10:1	3:2130616-2130895	178	126	71	91.1746	161.358	357.278	0.807315	1.96814	1.14678
318	TCONS_00002335	lnc-CA14-3:1	1:150183929-150184221	179	100	68	91.1461	225.632	373.1	1.29906	2.03022	0.725589
319	TCONS_00229011	lnc-HSPA5-4:1	9:128199671-128469513	180	106	80	90.9087	217.914	309.539	1.25	1.76471	0.506358
322	TCONS_00059310	lnc-TFDP1-3:1	13:114145309-114204542	181	225	530	90.1643	71.7142	25.6315	-0.347238	-1.81607	-1.48434
324	TCONS_00046602	lnc-DYNLL1-4:1	12:120941076-121015397	182	494	390	89.3695	26.6574	41.9953	-1.75867	-1.08955	0.655693
326	TCONS_00193839	lnc-RAB44-3:1	6:36644304-36655116	183	919	341	89.1841	9.33294	51.7138	-3.27875	-0.790367	2.47014
329	TCONS_00032827	lnc-SIGIRR-4:1	11:417932-442011	184	114	101	87.6793	188.24	255.41	1.08934	1.53878	0.440242
330	TCONS_00107703	lnc-RNF152-10:1	18:59000814-59223006	185	331	502	87.1179	45.9542	28.1369	-0.932959	-1.63506	-0.707731
332	TCONS_00083992	lnc-GALNS-1:4	16:88875746-88878352	186	290	1068	86.6334	53.7784	5.25603	-0.702765	-4.04793	-3.35498
334	TCONS_00111090	lnc-UBL5-3:1	19:9938567-9940797	187	209	716	86.196	79.1233	14.7155	-0.140287	-2.55673	-2.42677
336	TCONS_00048023	lnc-CPM-6:1	12:69004618-69054372	188	312	539	84.301	48.6212	24.7771	-0.806136	-1.77405	-0.972576
339	TCONS_00144841	lnc-FAM65C-4:1	20:49031137-49047308	189	136	109	83.6902	147.241	240.126	0.802501	1.51885	0.705614
340	TCONS_00034509	lnc-AP000892.4.1-4:1	11:117103340-117283984	190	238	704	83.4335	67.8506	15.6224	-0.317257	-2.42287	-2.11875
341	TCONS_00023462	lnc-INPP5F-3:2	10:121652084-121704170	191	292	550	82.5853	53.12	23.8584	-0.655404	-1.79463	-1.15476
342	TCONS_00208059	lnc-BET1-3:1	7:93220884-93540577	192	901	284	82.4797	9.75124	67.188	-3.09777	-0.291587	2.78454
345	TCONS_00023008	lnc-KIF20B-7:1	10:91738473-91738827	193	217	937	82.1516	77.4783	7.32207	-0.0979022	-3.48853	-3.40347
346	TCONS_00184635	lnc-PJA2-4:1	5:109025066-109205326	194	161	103	81.8721	114.322	251.545	0.461389	1.61753	1.13771
348	TCONS_00253969	lnc-COX7B-1:2	X:77154934-77163540	195	170	524	80.7381	105.332	25.9503	0.375267	-1.63953	-2.02112
350	TCONS_00023156	lnc-SCD-1:4	10:102106880-102154988	196	633	547	80.5759	17.8921	24.3614	-2.19048	-1.7286	0.445271
352	TCONS_00034208	lnc-VSTM5-1:13	11:93394804-93547861	197	92	190	80.3355	238.793	117.181	1.55616	0.54006	-1.02702
353	TCONS_00195040	lnc-C6orf211-1:1	6:151561133-151679692	198	90	85	80.069	248.965	291.433	1.62254	1.86062	0.227226
357	TCONS_00126643	lnc-ZAP70-3:1	2:98262502-98264846	199	183	582	78.8457	97.6134	21.1527	0.300165	-1.90501	-2.20624
358	TCONS_00024520	lnc-DNAJC12-1:1	10:69524302-69526193	200	549	560	78.4592	22.2398	23.0776	-1.83525	-1.76817	0.0533509
361	TCONS_00007023	lnc-PPP1R15B-3:1	1:204187978-204463852	201	37	153	77.3452	556.077	162.445	2.83877	1.0674	-1.77534
366	TCONS_00003275	lnc-TMCC2-2:1	1:205305219-205326218	202	232	584	76.7506	69.8802	21.095	-0.149161	-1.87136	-1.72798
368	TCONS_00254480	lnc-FMR1NB-3:1	X:147133752-147134266	203	283	180	76.435	55.5431	132.269	-0.477126	0.787571	1.25179
369	TCONS_00253863	lnc-ITGB1BP2-2:1	X:70503041-70521018	204	399	857	76.4036	33.9779	8.89923	-1.18536	-3.10276	-1.93284
370	TCONS_00000398	lnc-TMEM82-1:1	1:16083101-16113089	205	347	1566	76.2106	43.1998	0.00469002	-0.843724	-14.4392	-13.1691
372	TCONS_00131066	lnc-DPP4-9:1	2:161952741-162268228	206	402	623	76.1062	33.8042	19.011	-1.19167	-2.00646	-0.830365
373	TCONS_00131020	lnc-ERMN-1:1	2:158114109-158170723	207	72	51	75.911	297.169	493.635	1.95764	2.69813	0.732162
374	TCONS_00218443	lnc-MBOAT4-3:1	8:29952172-30041156	208	425	562	75.7213	31.6989	22.813	-1.27243	-1.73189	-0.474579
379	TCONS_00005941	lnc-AMPD1-1:1	1:115240249-115240545	209	144	105	74.7019	134.941	248.216	0.838653	1.72883	0.879267
383	TCONS_00063378	lnc-C14orf135-2:1	14:60706838-60765805	210	430	752	72.8706	31.5073	13.1252	-1.22716	-2.47497	-1.26334
384	TCONS_00022672	lnc-DDX21-1:1	10:70715880-70744829	211	521	432	72.8617	24.0485	36.1042	-1.61186	-1.00981	0.586219
386	TCONS_00045733	lnc-MYL6-1:5	12:56543933-56584068	212	267	574	72.7284	59.8545	21.9182	-0.294443	-1.73251	-1.44933
387	TCONS_00183678	lnc-DNAH5-9:1	5:14704909-14871887	213	361	1144	72.6886	40.5611	4.2524	-0.857408	-4.10443	-3.25375
389	TCONS_00229053	lnc-DPM2-3:1	9:130696781-130742792	214	718	378	72.2972	15.0059	43.0956	-2.28738	-0.751014	1.52201
390	TCONS_00205919	lnc-ARPC1B-4:1	7:98923520-99063954	215	335	611	72.1979	45.0657	19.6935	-0.704065	-1.87473	-1.19431
392	TCONS_00253446	lnc-SAT1-1:2	X:23801274-23804343	216	354	187	71.6197	41.8345	120.151	-0.782446	0.745403	1.52208
393	TCONS_00034563	lnc-RPS25-2:3	11:118868842-118901616	217	349	601	71.5368	43.0953	20.0972	-0.743221	-1.82936	-1.10053
396	TCONS_00207077	lnc-GRID2IP-3:1	7:6629647-6648357	218	935	525	70.9055	9.14115	25.7659	-2.97305	-1.46074	1.49501
398	TCONS_00217743	lnc-TRIB1-11:1	8:126036501-126379362	219	139	118	70.0879	142.15	213.276	1.00582	1.60209	0.585308
399	TCONS_00171848	lnc-RASL11B-3:6	4:53578424-53586998	220	77	173	69.87	279.68	140.435	1.99152	1.0049	-0.993871
400	TCONS_00002453	lnc-RPS27-2:1	1:153964681-154127592	221	289	756	69.8666	53.8902	12.9682	-0.383967	-2.43096	-2.05505
401	TCONS_00024741	lnc-MAT1A-2:1	10:81910644-81965328	222	456	598	69.8239	29.0491	20.4112	-1.27699	-1.77607	-0.509135
402	TCONS_00082178	lnc-CTRB1-1:4	16:75153455-75301951	223	652	1504	69.6761	17.1526	0.95125	-2.03572	-6.18899	-4.17246
406	TCONS_00030851	lnc-C11orf58-4:1	11:16798845-17074591	224	162	116	69.0897	114.275	217.368	0.703985	1.65082	0.927626
407	TCONS_00208140	lnc-ATP5J2-1:2	7:98923520-99063954	225	714	1583	68.8144	15.1128	0	-2.20074	#NAME?	#NAME?
410	TCONS_00160391	lnc-ARF4-3:1	3:57327726-57530071	226	445	758	67.8404	29.7164	12.9102	-1.20725	-2.39503	-1.20274
411	TCONS_00112765	lnc-MBD3-3:1	19:1554667-1568057	227	615	1079	67.6979	18.8567	5.02721	-1.85327	-3.75073	-1.90724
414	TCONS_00174266	lnc-C4orf21-8:1	4:113709238-113710034	228	359	578	66.8751	41.2645	21.5601	-0.71037	-1.63658	-0.936535
415	TCONS_00149297	lnc-C21orf62-3:1	21:34144410-34272763	229	511	614	66.5659	24.6261	19.4179	-1.44596	-1.78247	-0.342803
416	TCONS_00127247	lnc-MGAT5-5:1	2:134353661-134353970	230	143	111	66.3611	136.447	235.087	1.02464	1.82286	0.784852
418	TCONS_00152090	lnc-MICALL1-1:1	22:38226861-38285414	231	233	1402	65.8895	69.8573	1.73808	0.0727469	-5.23958	-5.32884
419	TCONS_00204721	lnc-ARL4A-5:1	7:12916308-12916571	232	206	75	65.8698	80.0742	354.619	0.265625	2.42736	2.14686
420	TCONS_00024090	lnc-MPP7-8:1	10:29032480-29170827	233	706	984	65.4072	15.5039	6.51154	-2.09497	-3.32839	-1.25156
423	TCONS_00095787	lnc-GALK1-2:4	17:73772514-73821886	234	1546	962	64.7789	0.96607	6.9222	-6.06494	-3.22989	2.84103
424	TCONS_00047868	lnc-ATP5B-2:1	12:57057124-57082159	235	130	114	64.7752	153.562	221.992	1.23306	1.77104	0.531688
426	TCONS_00183876	lnc-PRKAA1-1:4	5:40825363-40835437	236	993	1210	64.5101	8.15304	3.49648	-3.00426	-4.20994	-1.22144
427	TCONS_00219810	lnc-RPL8-1:2	8:146015149-146017972	237	701	543	64.1677	15.63	24.6097	-2.04913	-1.38324	0.654905
430	TCONS_00021941	lnc-TAF3-1:5	10:7830091-7849778	238	171	483	63.8669	105.151	29.7497	0.713169	-1.10173	-1.82152
431	TCONS_00113550	lnc-RPS4XP21-5:1	19:34418267-34418530	239	173	137	63.6798	103.924	182.377	0.693571	1.51478	0.811396
432	TCONS_00125386	lnc-VSNL1-5:1	2:17691850-17699706	240	363	920	63.5959	39.8019	7.60304	-0.687068	-3.07168	-2.38819
435	TCONS_00193622	lnc-GTF2H4-2:1	6:30834758-30868006	241	808	730	62.9422	12.1132	13.9037	-2.38243	-2.18729	0.198897
437	TCONS_00194682	lnc-PKIB-1:1	6:123066418-123066693	242	123	79	62.7661	166.577	321.608	1.39566	2.35376	0.949116
439	TCONS_00000881	lnc-AKIRIN1-11:1	1:39174602-39176562	243	296	125	62.6239	51.1595	196.416	-0.309534	1.64439	1.94084
440	TCONS_00226629	lnc-GCNT1-4:1	9:79186653-79186935	244	8	1	62.565	2751.49	8206.3	5.43987	7.03175	1.57652
441	TCONS_00093216	lnc-SNX11-10:2	17:46125690-46138849	245	1066	545	62.4825	6.88713	24.4734	-3.1814	-1.35835	1.82924
442	TCONS_00106382	lnc-ARHGAP28-8:1	18:6601538-6601834	246	132	97	62.4567	151.192	266.228	1.26659	2.0886	0.816284
444	TCONS_00226203	lnc-AL139008.2-2:1	9:33624222-33625532	247	544	264	62.1228	22.6651	74.451	-1.47282	0.257403	1.71582
445	TCONS_00095123	lnc-SLC25A39-2:1	17:42396981-42402238	248	465	863	62.0701	28.5085	8.80198	-1.13938	-2.82261	-1.69549
449	TCONS_00083755	lnc-AC025287.1-3:3	16:76262282-76296263	249	466	761	61.5197	28.5059	12.8161	-1.12647	-2.26286	-1.1533
451	TCONS_00112646	lnc-ZNF8-4:8	19:58739959-58853698	250	499	728	61.119	26.0241	13.9388	-1.24691	-2.13372	-0.900742
453	TCONS_00171886	lnc-KIAA1211-1:1	4:57204455-57301781	251	432	868	60.6757	31.1753	8.64327	-0.978775	-2.8158	-1.85075
456	TCONS_00046562	lnc-HSPB8-6:1	12:119419299-119600856	252	200	141	60.4751	82.9768	176.527	0.442222	1.54293	1.08911
457	TCONS_00082175	lnc-CTRB1-1:1	16:75153455-75301951	253	654	1443	60.2895	17.1439	1.48629	-1.83011	-5.34759	-3.52791
460	TCONS_00047875	lnc-PRIM1-1:5	12:57106210-57181574	254	516	950	59.5206	24.1488	7.12407	-1.29492	-3.05963	-1.76117
461	TCONS_00216848	lnc-EIF4EBP1-2:1	8:37887858-37917883	255	551	755	59.4786	22.0883	12.9873	-1.44848	-2.20079	-0.766189
463	TCONS_00082179	lnc-CTRB1-1:5	16:75153455-75301951	256	973	1552	59.2148	8.53556	0.204973	-2.80375	-8.18085	-5.37998
464	TCONS_00254814	lnc-CXorf21-1:1	X:30648273-30648942	257	666	628	59.1445	16.7567	18.8936	-1.83707	-1.64535	0.173162
465	TCONS_00194652	lnc-DCBLD1-1:4	6:117609462-117923691	258	269	1371	58.8735	59.8229	1.99634	0.010052	-4.88805	-4.90527
466	TCONS_00181761	lnc-FAM159B-2:1	5:63802083-63908139	259	134	122	58.65	149.249	204.094	1.33722	1.79513	0.451511
471	TCONS_00000253	lnc-PER3-1:1	1:7831328-7841492	260	378	798	58.03	37.5664	11.6219	-0.64731	-2.32582	-1.69259
472	TCONS_00194612	lnc-MARCKS-16:1	6:113902702-113903149	261	338	700	57.9963	44.7983	15.7829	-0.385332	-1.87978	-1.50508
477	TCONS_00032006	lnc-MOGAT2-2:1	11:75453173-75453469	262	149	131	57.2936	125.39	187.586	1.1196	1.70905	0.581136
478	TCONS_00253850	lnc-DGAT2L6-1:1	X:69353298-69386174	263	463	733	57.2473	28.6785	13.716	-1.00766	-2.06849	-1.06411
479	TCONS_00112769	lnc-MBD3-2:2	19:1576638-1605480	264	169	616	57.2129	105.585	19.276	0.871154	-1.57258	-2.45353
481	TCONS_00059308	lnc-CUL4A-3:1	13:113951555-114018446	265	185	108	57.134	92.3492	240.911	0.676885	2.07128	1.38333
484	TCONS_00063280	lnc-SOCS4-2:1	14:55518348-55536910	266	404	753	56.26	33.6053	13.1103	-0.756006	-2.10179	-1.35799
486	TCONS_00217708	lnc-FAM83A-4:1	8:124232195-124287781	267	186	100	56.0029	90.9079	257.63	0.677138	2.20411	1.50282
489	TCONS_00031678	lnc-CST6-1:3	11:65764015-65772094	268	314	639	55.6705	48.4046	18.6698	-0.214651	-1.57649	-1.37444
490	TCONS_00218033	lnc-ZNF517-1:1	8:145998498-146012730	269	158	87	55.2146	119.94	285.286	1.10776	2.36798	1.25009
493	TCONS_00046337	lnc-EID3-1:2	12:104609556-104744061	270	961	655	55.007	8.79692	18.2449	-2.6597	-1.59426	1.05242
494	TCONS_00092667	lnc-TP53I13-1:5	17:27887564-28513493	271	477	1192	54.8935	27.7044	3.64589	-1.00412	-3.91258	-2.92577
495	TCONS_00227457	lnc-ASS1-1:1	9:133259835-133309510	272	172	129	54.8581	104.638	189.433	0.912984	1.78445	0.856281
496	TCONS_00112252	lnc-FLT3LG-1:6	19:49949554-49995577	273	107	463	54.8236	209.382	33.0022	1.91896	-0.741089	-2.6655
497	TCONS_00161626	lnc-ATP13A4-7:1	3:193458261-193458510	274	211	124	54.8093	78.8114	198.179	0.510121	1.85293	1.33033
498	TCONS_00152508	lnc-DGCR14-5:3	22:19022508-19132197	275	497	849	54.5464	26.1776	9.19086	-1.07523	-2.56344	-1.51006
499	TCONS_00065342	lnc-ASB2-3:1	14:94517265-94547591	276	645	963	54.479	17.5542	6.9203	-1.64301	-2.9747	-1.34291
501	TCONS_00002923	lnc-CEP350-2:1	1:179850741-179894135	277	122	102	54.214	170.281	251.658	1.64126	2.21119	0.563547
503	TCONS_00073750	lnc-BMF-3:2	15:40327890-40331389	278	548	648	53.7799	22.3511	18.4914	-1.28277	-1.54591	-0.273489
504	TCONS_00181537	lnc-CARD6-3:4	5:40909353-40983041	279	577	1217	53.6824	21.0767	3.42352	-1.36094	-3.97735	-2.6221
505	TCONS_00161290	lnc-VEPH1-2:11	3:156864296-156878549	280	834	606	53.4184	11.5152	19.8545	-2.22392	-1.43288	0.785924
506	TCONS_00074083	lnc-BNIP2-1:3	15:59887073-59981733	281	817	703	53.3529	11.7915	15.656	-2.18251	-1.7674	0.408966
507	TCONS_00112128	lnc-HIF3A-2:1	19:46850250-46896238	282	454	899	53.3459	29.2806	7.95899	-0.882232	-2.74907	-1.87929
508	TCONS_00031324	lnc-OR9G1-1:1	11:56457940-56458199	283	406	833	53.1611	33.2758	9.84463	-0.688221	-2.42896	-1.75707
509	TCONS_00148823	lnc-FAM3B-5:1	21:42539727-42654455	284	418	209	53.1324	32.2111	107.678	-0.739094	1.0111	1.74109
514	TCONS_00196605	lnc-MB21D1-2:1	6:74225472-74280319	285	762	1050	52.6547	13.4615	5.46659	-1.97021	-3.26701	-1.30012
516	TCONS_00095560	lnc-POLG2-1:1	17:62495733-62658186	286	392	900	52.5891	34.7796	7.93116	-0.611178	-2.735	-2.13264
519	TCONS_00208055	lnc-SAMD9-1:1	7:92600317-92600613	287	148	132	52.0975	128.539	185.354	1.28717	1.82858	0.528075
522	TCONS_00022531	lnc-MSMB-1:1	10:51565107-51590734	288	131	255	51.9821	153.108	77.2459	1.54572	0.57147	-0.987018
523	TCONS_00129886	lnc-FAM136A-1:2	2:70508493-70520903	289	492	782	51.8154	26.8974	12.1721	-0.956461	-2.08992	-1.14389
524	TCONS_00173481	lnc-FBXL5-11:1	4:15004297-15447790	290	147	127	51.7734	129.359	194.667	1.30497	1.90859	0.58963
525	TCONS_00031094	lnc-PDHX-5:1	11:35160416-35253949	291	823	332	51.7003	11.6467	53.6807	-2.16549	0.0510526	2.20448
527	TCONS_00081898	lnc-SETD6-10:1	16:58741034-59142878	292	195	145	51.1201	84.3238	166.254	0.706247	1.70046	0.979382
530	TCONS_00114046	lnc-RPL18-1:8	19:49118583-49140695	293	582	762	50.9027	20.6798	12.7598	-1.31662	-1.99992	-0.696623
536	TCONS_00110899	lnc-GNA15-2:1	19:3094407-3124002	294	824	778	50.6281	11.6466	12.228	-2.13414	-2.05566	0.0702713
538	TCONS_00095117	lnc-ATXN7L3-1:2	17:42269165-42301142	295	322	886	50.5224	47.7574	8.29044	-0.0933854	-2.61155	-2.5262
539	TCONS_00007303	lnc-NVL-6:1	1:224363177-224363408	296	334	1170	50.4666	45.1867	3.92215	-0.174117	-3.67982	-3.52618
541	TCONS_00144618	lnc-TGM2-1:1	20:36726797-36727102	297	141	126	50.2945	139.943	195.024	1.46439	1.95195	0.478811
543	TCONS_00183560	lnc-NSUN2-4:1	5:6848239-6848575	298	240	164	49.932	66.6	151.807	0.396176	1.60184	1.18864
544	TCONS_00063192	lnc-ARF6-1:2	14:50320335-50332262	299	205	544	49.8646	80.1414	24.5716	0.672275	-1.02042	-1.70555
545	TCONS_00095785	lnc-GALK1-2:2	17:73772514-73821886	300	710	577	49.8345	15.2288	21.5814	-1.72297	-1.20909	0.502978
548	TCONS_00129640	lnc-PUS10-3:1	2:61052266-61108472	301	175	151	49.6515	102.574	162.612	1.03715	1.70944	0.664764
549	TCONS_00161607	lnc-TMEM207-2:1	3:190023489-190040264	302	694	644	49.4443	15.7774	18.5744	-1.66583	-1.41878	0.235456
550	TCONS_00195039	lnc-AKAP12-2:1	6:151186684-151549594	303	504	680	49.1924	25.0828	16.6389	-0.983252	-1.56403	-0.59214
551	TCONS_00092397	lnc-NT5M-3:1	17:16945858-17140502	304	439	1214	49.1856	30.2837	3.44117	-0.710183	-3.84609	-3.13757
553	TCONS_00216647	lnc-RHOBTB2-3:1	8:22545171-22941132	305	165	155	48.428	110.413	159.969	1.17938	1.72093	0.534886
555	TCONS_00073228	lnc-FES-3:1	15:91411821-91426689	306	708	492	48.3736	15.4589	28.9807	-1.66092	-0.74088	0.906662
557	TCONS_00157008	lnc-ITPR1-1:1	3:4938492-5027008	307	1562	754	47.792	0.584886	13.0292	-6.35219	-1.87441	4.47745
558	TCONS_00093468	lnc-RPS6KB1-3:3	17:57697218-57919616	308	1062	428	47.7846	6.90969	36.817	-2.8051	-0.377924	2.41368
559	TCONS_00093525	lnc-TACO1-2:2	17:61627795-61671642	309	371	768	47.7639	38.7102	12.5946	-0.323172	-1.9293	-1.6199
560	TCONS_00149334	lnc-CRYZL1-3:1	21:34876237-35351160	310	964	472	47.6548	8.76257	31.8209	-2.44433	-0.586439	1.86055
566	TCONS_00174092	lnc-RP11-763F8.1.1-2:1	4:91048685-92523064	311	99	9	47.2125	229.944	3003.38	2.2658	5.98533	3.70723
567	TCONS_00184424	lnc-AC008394.1-8:1	5:86263137-86708836	312	687	377	47.1244	15.9222	43.1061	-1.57763	-0.130772	1.43685
569	TCONS_00194769	lnc-ENPP3-1:1	6:132129155-132216295	313	198	178	47.0157	83.055	133.502	0.79933	1.50387	0.684723
571	TCONS_00095248	lnc-AC040934.1-3:6	17:45600307-45762871	314	517	739	46.7689	24.1401	13.6465	-0.965545	-1.77243	-0.822895
573	TCONS_00000399	lnc-TMEM82-1:2	1:16083101-16113089	315	667	348	46.6902	16.7522	50.4021	-1.48903	0.106458	1.58914
574	TCONS_00065341	lnc-ASB2-3:2	14:94517265-94547591	316	323	693	46.6269	47.7435	16.0087	0.0188152	-1.54933	-1.57645
577	TCONS_00207850	lnc-BCL7B-1:5	7:72950682-72972332	317	1176	1022	46.2997	5.44864	5.90272	-3.10697	-2.9803	0.115484
578	TCONS_00003238	lnc-LAX1-2:1	1:203595688-203713209	318	1071	769	46.2986	6.8015	12.5426	-2.77623	-1.88999	0.882916
580	TCONS_00005716	lnc-DPYD-8:1	1:96912360-96914029	319	475	737	46.2231	27.7587	13.6492	-0.747622	-1.75838	-1.02412
581	TCONS_00184632	lnc-TMEM232-7:1	5:108670409-108745695	320	319	765	46.1173	48.0155	12.6368	0.041044	-1.86521	-1.92587
582	TCONS_00219597	lnc-SLA-2:2	8:134249413-134314265	321	403	1025	46.0987	33.7591	5.88183	-0.471489	-2.97627	-2.52094
583	TCONS_00095502	lnc-INTS2-2:1	17:60019965-60142643	322	362	836	45.9778	40.2121	9.73038	-0.215138	-2.24858	-2.04706
584	TCONS_00048093	lnc-PHLDA1-3:1	12:75956981-76377795	323	159	106	45.7962	118.258	247.3	1.35697	2.43094	1.06432
585	TCONS_00095991	lnc-PPP1R27-1:1	17:79801034-79820377	324	591	695	45.7766	20.3083	15.9069	-1.18658	-1.52626	-0.352418
586	TCONS_00159353	lnc-KNG1-2:3	3:186499568-186524847	325	125	148	45.6893	163.856	164.339	1.82853	1.84452	0.00424471
587	TCONS_00129781	lnc-SPRED2-12:1	2:65663844-66312403	326	187	123	45.6827	90.4004	203.801	0.972148	2.15454	1.17276
589	TCONS_00032744	lnc-APLP2-2:8	11:129936835-130014706	327	316	741	45.4345	48.3002	13.6365	0.0829222	-1.73088	-1.82455
591	TCONS_00082313	lnc-COX4I1-5:1	16:85645014-85893869	328	213	162	45.2634	78.1992	152.541	0.776299	1.74877	0.963975
593	TCONS_00144809	lnc-B4GALT5-1:1	20:48342663-48364863	329	831	1227	45.1758	11.5411	3.28859	-1.98133	-3.78587	-1.81124
594	TCONS_00074064	lnc-ADAM10-4:1	15:59052665-59052880	330	85	26	45.166	262.053	898.131	2.52205	4.31035	1.77707
597	TCONS_00094965	lnc-MED24-4:1	17:38175349-38256978	331	539	711	44.9209	23.0655	15.0983	-0.982163	-1.57685	-0.611352
599	TCONS_00045954	lnc-YEATS4-2:1	12:69794682-69794978	332	239	115	44.7887	67.4707	219.459	0.573492	2.29461	1.70162
604	TCONS_00007552	lnc-GREM2-9:1	1:240799898-240800352	333	395	996	44.046	34.4875	6.28379	-0.370168	-2.80958	-2.45636
606	TCONS_00228838	lnc-SUSD1-4:1	9:114980714-115095947	334	151	104	43.9978	123.87	249.104	1.47771	2.50095	1.00793
611	TCONS_00127228	lnc-GPR39-10:1	2:132905163-133015542	335	174	59	43.5946	103.025	433.908	1.22016	3.31114	2.0744
612	TCONS_00113108	lnc-MAN2B1-1:1	19:12754020-12792716	336	604	938	43.4961	19.5252	7.32044	-1.17215	-2.5757	-1.41533
613	TCONS_00031677	lnc-CST6-1:2	11:65764015-65772094	337	829	1010	43.409	11.5572	6.01896	-1.92041	-2.8457	-0.941204
616	TCONS_00094286	lnc-SAT2-2:1	17:7465191-7536700	338	353	1047	43.0504	41.8373	5.50401	-0.053481	-2.9637	-2.92623
617	TCONS_00144121	lnc-RNF24-3:1	20:4004381-4005250	339	784	460	42.9946	12.7761	33.2003	-1.76239	-0.373887	1.37775
618	TCONS_00065431	lnc-CCDC85C-3:1	14:99864082-99947216	340	474	985	42.9841	27.7632	6.48229	-0.640318	-2.7287	-2.0986
625	TCONS_00000046	lnc-AL669831.1-3:17	1:79157-794826	341	1473	528	42.4011	1.95475	25.7051	-4.43828	-0.716271	3.71699
627	TCONS_00082317	lnc-IRF8-6:2	16:85645014-85893869	342	628	907	42.244	18.145	7.76597	-1.2383	-2.45219	-1.22433
629	TCONS_00184425	lnc-AC008394.1-8:2	5:86263137-86708836	343	281	1494	42.1246	56.0286	1.05195	0.39595	-5.32938	-5.73502
630	TCONS_00172133	lnc-ANXA3-6:1	4:79697495-79860592	344	166	169	42.0673	109.605	148.713	1.37092	1.82018	0.440208
636	TCONS_00219206	lnc-RPL30-3:2	8:98881067-99059896	345	737	431	41.6011	14.1824	36.3463	-1.56277	-0.192104	1.35771
637	TCONS_00185234	lnc-EBF1-5:1	5:158584416-158675804	346	600	948	41.5945	19.7392	7.19199	-1.09594	-2.54021	-1.4566
641	TCONS_00227666	lnc-SSNA1-1:4	9:140083098-140084822	347	984	526	41.0862	8.30805	25.7553	-2.31684	-0.674971	1.63229
642	TCONS_00159354	lnc-KNG1-2:4	3:186499568-186524847	348	707	742	40.9332	15.4916	13.5752	-1.42458	-1.58628	-0.190513
644	TCONS_00094176	lnc-AC091153.1-2:1	17:4574678-4608824	349	673	735	40.7667	16.5492	13.6862	-1.31174	-1.57539	-0.27404
645	TCONS_00193422	lnc-HIST1H4E-1:1	6:26204593-26206266	350	309	1040	40.7024	49.4991	5.54048	0.265263	-2.87656	-3.15932
652	TCONS_00160396	lnc-DNAH12-2:2	3:57557089-57586654	351	589	1154	40.2941	20.4256	4.10945	-0.993642	-3.3019	-2.31336
658	TCONS_00218402	lnc-CLU-1:1	8:27449474-27472548	352	603	1015	39.9062	19.5973	5.95372	-1.042	-2.78057	-1.71879
659	TCONS_00206798	lnc-GALNT11-4:1	7:151832009-152133090	353	933	373	39.9025	9.14942	43.7539	-2.15166	0.125009	2.25766
662	TCONS_00023401	lnc-PNLIPRP1-5:2	10:118380464-118404654	354	263	835	39.8381	60.3461	9.77222	0.579272	-2.02917	-2.6265
666	TCONS_00194699	lnc-NKAIN2-4:1	6:125229391-125413779	355	618	972	39.5056	18.7249	6.72876	-1.10051	-2.54782	-1.47655
668	TCONS_00031158	lnc-TTC17-4:3	11:43577985-43902276	356	756	626	39.3253	13.5843	18.9311	-1.55838	-1.06025	0.478815
671	TCONS_00112229	lnc-SNRNP70-1:1	19:49584588-49584885	357	221	181	39.1568	73.8288	131.123	0.901674	1.7405	0.828666
672	TCONS_00047276	lnc-GUCY2C-1:1	12:14656594-14924065	358	228	128	39.1562	71.4434	189.466	0.849321	2.27328	1.40706
675	TCONS_00001049	lnc-KIF2C-1:1	1:45205489-45244451	359	686	903	39.0905	15.993	7.84054	-1.30009	-2.31679	-1.02841
681	TCONS_00024974	lnc-PDZD7-6:1	10:102729214-102754158	360	566	1003	38.9312	21.4816	6.17054	-0.867078	-2.66419	-1.79963
682	TCONS_00113040	lnc-ANGPTL6-2:1	19:10216898-10230596	361	721	967	38.9114	14.8992	6.84264	-1.40207	-2.50488	-1.12261
686	TCONS_00045539	lnc-NR4A1-1:2	12:52400033-52409673	362	647	936	38.798	17.3851	7.33576	-1.18236	-2.41168	-1.24483
687	TCONS_00194382	lnc-GJA10-21:1	6:92338757-92456867	363	234	152	38.7425	69.0471	162.581	0.823008	2.06777	1.23551
691	TCONS_00129975	lnc-DQX1-1:5	2:74753771-74784681	364	732	959	38.583	14.3846	6.93484	-1.4384	-2.47496	-1.05259
693	TCONS_00174900	lnc-MTNR1A-3:2	4:187506061-187659145	365	434	770	38.4332	30.7541	12.5326	-0.335502	-1.62048	-1.29509
699	TCONS_00206530	lnc-ADCK2-1:1	7:140218219-140624564	366	555	195	38.0073	22.0278	114.076	-0.808904	1.58078	2.37259
700	TCONS_00126978	lnc-INSIG2-11:1	2:118572225-118589955	367	468	976	37.9616	28.2983	6.59753	-0.440022	-2.51977	-2.10071
701	TCONS_00205896	lnc-BRI3-1:3	7:97840738-98030380	368	791	878	37.9294	12.6101	8.44506	-1.59599	-2.1674	-0.578401
702	TCONS_00208250	lnc-SLC26A5-2:1	7:102937868-103629963	369	243	175	37.9243	65.937	136.947	0.78194	1.85125	1.05446
703	TCONS_00184047	lnc-CTD-2117L12.1.1-4:1	5:57749808-57756087	370	167	427	37.9032	107.544	36.9047	1.48793	-0.0416952	-1.54306
704	TCONS_00048696	lnc-CAMKK2-3:2	12:121746047-121837718	371	351	851	37.8591	42.8302	9.15215	0.148964	-2.05314	-2.22645
710	TCONS_00197166	lnc-NHSL1-3:1	6:138723721-139018425	372	526	777	37.5159	23.8112	12.2386	-0.66959	-1.61964	-0.960201
713	TCONS_00174169	lnc-MANBA-2:5	4:103715539-103790053	373	818	946	37.3208	11.7588	7.21967	-1.6798	-2.37238	-0.703739
715	TCONS_00195873	lnc-MBOAT1-11:1	6:20401053-20493941	374	253	204	37.2933	63.3515	109.886	0.751095	1.55874	0.794557
716	TCONS_00174331	lnc-TNIP3-1:1	4:121956767-122001631	375	197	185	37.2698	83.4574	123.293	1.14553	1.72283	0.562984
717	TCONS_00081828	lnc-CETP-3:1	16:56965959-56977798	376	705	941	37.2035	15.512	7.27365	-1.27768	-2.36092	-1.09263
726	TCONS_00092995	lnc-EIF1-2:1	17:39775688-39943183	377	1349	1258	36.5836	3.57598	2.94661	-3.37072	-3.64084	-0.279285
727	TCONS_00045724	lnc-ZC3H10-1:5	12:56510369-56511727	378	896	609	36.5163	9.8001	19.7283	-1.90614	-0.891019	1.0094
728	TCONS_00112256	lnc-RPL13A-1:1	19:49999621-50002946	379	537	1138	36.2825	23.0938	4.3056	-0.664832	-3.06737	-2.42322
729	TCONS_00143213	lnc-XRN2-11:1	20:21095363-21095838	380	385	864	36.2365	36.0084	8.79246	-0.0164714	-2.04523	-2.03399
730	TCONS_00064749	lnc-MAP4K5-4:1	14:50885218-51135049	381	248	194	35.8606	64.7242	114.241	0.836673	1.6703	0.819706
732	TCONS_00022184	lnc-BAMBI-4:2	10:28808845-28912041	382	510	771	35.5496	24.6381	12.4372	-0.546679	-1.51951	-0.98623
733	TCONS_00208161	lnc-MCM7-1:3	7:99690350-99726118	383	1163	1186	35.3311	5.58421	3.6814	-2.68575	-3.25693	-0.601099
734	TCONS_00074525	lnc-CHRNA3-4:1	15:78916460-79029161	384	656	786	35.3284	17.0945	12.0057	-1.06205	-1.55917	-0.509805
736	TCONS_00113836	lnc-RABAC1-1:1	19:42460832-42463542	385	358	860	35.0975	41.5608	8.83983	0.231084	-1.98636	-2.23313
738	TCONS_00254865	lnc-CASK-4:1	X:41958006-41958426	386	773	927	35.033	13.21	7.45021	-1.42082	-2.23778	-0.826282
739	TCONS_00072159	lnc-C15orf54-5:1	15:39873279-39891667	387	444	219	34.8491	29.9854	99.0414	-0.234276	1.50843	1.72377
741	TCONS_00004714	lnc-SPOCD1-3:3	1:32307619-32410457	388	874	1389	34.6511	10.2844	1.79772	-1.76331	-4.27608	-2.51621
743	TCONS_00196672	lnc-SNX14-5:1	6:86137170-86137684	389	631	1014	34.5048	18.0371	5.97809	-0.947589	-2.5309	-1.59321
744	TCONS_00021865	lnc-FAM208B-6:1	10:5626953-5678087	390	242	213	34.3823	65.9707	102.585	0.926518	1.57532	0.636915
745	TCONS_00171893	lnc-REST-8:1	4:57670684-57766221	391	203	183	34.1984	80.5895	127.925	1.22422	1.89884	0.666631
747	TCONS_00161248	lnc-TMEM14E-8:1	3:152917490-152917806	392	193	154	34.1849	85.7015	161.9	1.31379	2.24004	0.91771
749	TCONS_00144318	lnc-NKX2-4-5:2	20:21106623-21227260	393	940	1137	34.0634	9.05307	4.34468	-1.92886	-2.97277	-1.05916
751	TCONS_00092148	lnc-C17orf81-2:6	17:7093208-7128592	394	693	791	34.0119	15.8021	11.8185	-1.12156	-1.52774	-0.419061
759	TCONS_00143029	lnc-CDS2-2:1	20:5095598-5107272	395	472	865	33.3668	28.1447	8.78098	-0.265949	-1.92711	-1.68041
760	TCONS_00207496	lnc-URGCP-1:2	7:43906156-43966010	396	611	1009	33.3452	18.993	6.01939	-0.822661	-2.47722	-1.65778
768	TCONS_00143805	lnc-TFAP2C-5:1	20:55263456-55263749	397	268	144	33.0901	59.8386	169.743	0.846988	2.35495	1.5042
769	TCONS_00004808	lnc-SFPQ-2:9	1:35641978-35658749	398	329	743	33.0666	46.4821	13.4531	0.478332	-1.30166	-1.78874
770	TCONS_00129521	lnc-KCNK12-3:1	2:47572296-47614740	399	188	160	33.0465	90.3196	154.014	1.43447	2.21797	0.769947
771	TCONS_00185523	lnc-TBC1D9B-1:6	5:179224596-179334859	400	836	216	32.9809	11.44	101.87	-1.54374	1.62275	3.15457
772	TCONS_00006982	lnc-ADIPOR1-1:1	1:202909950-202927700	401	608	1306	32.9012	19.1634	2.55987	-0.789622	-3.69051	-2.90422
775	TCONS_00063879	lnc-SERPINA5-1:2	14:95024387-95090983	402	1237	90	32.8454	4.58372	276.763	-2.86042	3.07289	5.91599
777	TCONS_00093489	lnc-TBX2-7:1	17:58754813-59488916	403	770	902	32.6552	13.2636	7.86366	-1.31659	-2.05404	-0.754203
778	TCONS_00031657	lnc-KAT5-1:1	11:65463005-65463306	404	321	223	32.5794	47.7596	94.9838	0.538415	1.54169	0.99189
779	TCONS_00112978	lnc-NDUFA7-1:2	19:8130285-8553998	405	800	843	32.5497	12.3372	9.42144	-1.41174	-1.79094	-0.388993
780	TCONS_00130259	lnc-MRPS5-5:1	2:95669291-95669588	406	218	150	32.4915	77.4749	162.736	1.24209	2.32023	1.07073
781	TCONS_00110816	lnc-ATP5D-1:4	19:1241748-1244824	407	672	1152	32.3745	16.5842	4.12379	-0.975955	-2.97476	-2.00777
784	TCONS_00093254	lnc-ATP5G1-3:1	17:46908349-46943884	408	535	859	32.3165	23.4217	8.85976	-0.485744	-1.8728	-1.40251
787	TCONS_00045632	lnc-COPZ1-4:2	12:54624723-54745635	409	479	1081	32.2332	27.5647	4.97133	-0.238394	-2.69106	-2.47112
788	TCONS_00161552	lnc-IGF2BP2-1:1	3:185633693-185655924	410	610	906	32.0939	19.0228	7.76703	-0.768833	-2.05188	-1.2923
791	TCONS_00063319	lnc-MUDENG-1:2	14:57670517-57756797	411	522	1385	31.9974	23.9505	1.86442	-0.429708	-4.10703	-3.68326
793	TCONS_00044678	lnc-ERC1-3:1	12:861758-1020618	412	682	910	31.9596	16.1232	7.70855	-1.0004	-2.05206	-1.06461
794	TCONS_00002452	lnc-RPS27-1:1	1:153963234-153964632	413	1519	1051	31.9469	1.3829	5.45981	-4.53114	-2.55194	1.98116
795	TCONS_00157370	lnc-FBXL2-6:3	3:33835043-33911194	414	769	1074	31.8965	13.2665	5.13007	-1.27781	-2.63668	-1.37074
798	TCONS_00128659	lnc-ANO7-2:1	2:242045513-242123067	415	260	827	31.8536	61.3109	10.2638	0.930299	-1.63998	-2.57858
800	TCONS_00255370	lnc-IRS4-2:1	X:108297345-108297836	416	326	186	31.7811	47.1227	120.496	0.549982	1.92123	1.35449
803	TCONS_00095086	lnc-AC087650.1-2:1	17:41437408-41438729	417	865	1231	31.7561	10.5489	3.24507	-1.60692	-3.29554	-1.70077
804	TCONS_00106351	lnc-AP001496.1-16:1	18:4455686-4485710	418	508	999	31.7456	24.7224	6.2319	-0.369494	-2.34713	-1.98808
805	TCONS_00157727	lnc-IQCF2-2:1	3:51906220-51906467	419	194	146	31.6851	85.4621	164.593	1.41458	2.37339	0.945546
807	TCONS_00218889	lnc-SLCO5A1-7:1	8:70834988-70835281	420	297	228	31.6411	51.0321	92.6659	0.675595	1.54896	0.860632
808	TCONS_00253827	lnc-ZC3H12B-9:1	X:64808256-64961791	421	866	696	31.6033	10.5272	15.8908	-1.59984	-0.996674	0.594067
810	TCONS_00172745	lnc-TMEM184C-3:1	4:148653213-148993931	422	262	174	31.3403	60.4135	137.575	0.931952	2.13355	1.18727
812	TCONS_00045732	lnc-MYL6-1:4	12:56543933-56584068	423	182	799	31.0688	99.6772	11.6193	1.66799	-1.42042	-3.10074
813	TCONS_00152827	lnc-TBC1D10A-1:1	22:30727976-30825045	424	689	1073	31.0538	15.9159	5.13083	-0.985651	-2.56612	-1.63321
816	TCONS_00004757	lnc-FNDC5-2:1	1:33240839-33324476	425	1431	1033	31.0072	2.47678	5.73618	-3.6652	-2.4394	1.21163
817	TCONS_00171563	lnc-CD38-2:9	4:16162127-16357365	426	452	818	30.9546	29.3005	10.7574	-0.0955793	-1.52805	-1.44559
818	TCONS_00064815	lnc-DLGAP5-2:1	14:55695907-55696519	427	780	1055	30.8746	12.9271	5.40949	-1.27472	-2.52035	-1.25683
823	TCONS_00111154	lnc-CCDC159-2:2	19:11466061-11476374	428	739	1280	30.5887	14.1182	2.74051	-1.13097	-3.48616	-2.36504
825	TCONS_00006258	lnc-TDRKH-1:4	1:151728016-151766878	429	529	852	30.4279	23.7378	9.07499	-0.365427	-1.74758	-1.38721
826	TCONS_00152295	lnc-FBLN1-1:2	22:46041908-46261524	430	644	1536	30.3893	17.5724	0.45275	-0.804159	-6.0811	-5.27845
834	TCONS_00194641	lnc-FAM26D-1:1	6:116892529-116937516	431	753	957	29.9608	13.6583	7.01814	-1.1476	-2.09406	-0.960615
837	TCONS_00152987	lnc-CSNK1E-1:9	22:38686696-38794934	432	861	789	29.8903	10.652	11.898	-1.50269	-1.32789	0.159605
839	TCONS_00063796	lnc-RP11-33N16.1.1-7:1	14:89591214-90421121	433	202	167	29.8378	81.6583	150.145	1.43695	2.32996	0.878687
840	TCONS_00033970	lnc-CHCHD8-3:1	11:73498360-73576178	434	256	176	29.8375	62.4769	134.211	1.04994	2.16818	1.10311
842	TCONS_00158750	lnc-TRPC1-1:1	3:142315228-142432506	435	286	202	29.8291	55.1539	110.884	0.865908	1.89356	1.00752
843	TCONS_00195969	lnc-HIST1H2BL-3:1	6:27620380-27620604	436	855	424	29.8077	10.7426	37.5487	-1.48408	0.329566	1.80542
844	TCONS_00006956	lnc-PHLDA3-3:2	1:201452657-201853422	437	344	719	29.7919	43.9294	14.4932	0.55402	-1.03375	-1.59981
846	TCONS_00060110	lnc-EDNRB-3:1	13:78391273-79233314	438	245	217	29.7608	65.3605	100.759	1.12579	1.75419	0.624418
847	TCONS_00022291	lnc-CREM-3:1	10:35164137-35164350	439	493	231	29.7551	26.8241	90.0049	-0.175232	1.58956	1.74647
849	TCONS_00112086	lnc-GEMIN7-2:2	19:45574757-45808541	440	1164	688	29.6169	5.56517	16.116	-2.41738	-0.884823	1.534
851	TCONS_00131465	lnc-HSPD1-1:3	2:198254507-198299815	441	340	720	29.2945	44.5365	14.3641	0.587698	-1.03586	-1.63253
858	TCONS_00074068	lnc-ADAM10-5:1	15:59063390-59389618	442	661	909	29.0042	16.9449	7.72881	-0.791812	-1.90918	-1.13253
859	TCONS_00059212	lnc-COL4A2-7:1	13:110567442-110567767	443	237	197	28.9354	68.1871	113.51	1.22116	1.9675	0.735247
860	TCONS_00001921	lnc-KIAA1324-1:1	1:109630592-109639556	444	696	871	28.9177	15.7582	8.55795	-0.886402	-1.76134	-0.880764
861	TCONS_00158232	lnc-ALCAM-10:1	3:104118940-104369640	445	962	551	28.9075	8.79125	23.6902	-1.73258	-0.288553	1.43015
866	TCONS_00063141	lnc-RP11-214N1.1.1-7:1	14:43769465-43769798	446	380	179	28.6065	37.1157	132.808	0.361881	2.20979	1.83924
867	TCONS_00007091	lnc-CD34-3:1	1:208195586-208417665	447	617	970	28.6027	18.8151	6.77121	-0.62539	-2.08427	-1.47441
869	TCONS_00046967	lnc-CACNA2D4-1:1	12:1797739-1897844	448	575	987	28.3132	21.1052	6.41382	-0.435357	-2.14188	-1.71834
871	TCONS_00226350	lnc-RG9MTD3-2:1	9:37510888-38069210	449	802	960	28.2872	12.2614	6.92666	-1.21991	-2.03778	-0.823892
873	TCONS_00083467	lnc-CSNK2A2-3:1	16:58147495-58163354	450	302	665	28.2542	50.2609	17.6898	0.811881	-0.669759	-1.50652
874	TCONS_00182386	lnc-SRP19-1:1	5:112043194-112258236	451	788	940	28.23	12.6294	7.31596	-1.17525	-1.9499	-0.787664
876	TCONS_00065280	lnc-SMEK1-3:1	14:91737666-91884188	452	387	93	28.1775	35.7464	273.023	0.330233	3.27084	2.93315
877	TCONS_00184759	lnc-ZNF608-18:1	5:124367314-124703427	453	324	215	28.1418	47.6534	101.95	0.741125	1.85399	1.09721
878	TCONS_00216822	lnc-MAK16-6:1	8:33397702-33398011	454	704	1294	28.1201	15.5276	2.64621	-0.867821	-3.40792	-2.55284
879	TCONS_00184485	lnc-LYSMD3-2:2	5:90664540-90752287	455	1340	724	28.0394	3.62285	14.1647	-2.9826	-0.993496	1.9671
881	TCONS_00094272	lnc-C17orf61-1:6	17:7283852-7307456	456	455	838	27.9933	29.102	9.71176	0.0407525	-1.53171	-1.58331
882	TCONS_00131998	lnc-DTYMK-6:2	2:242523819-242636650	457	845	1095	27.9606	11.1835	4.79098	-1.34306	-2.55086	-1.22297
883	TCONS_00207523	lnc-TMED4-2:1	7:44605015-44614650	458	981	766	27.9201	8.41017	12.6067	-1.74296	-1.14134	0.583984
885	TCONS_00111005	lnc-TRIP10-3:1	19:6677714-6737614	459	536	96	27.7829	23.1639	270.746	-0.279651	3.28161	3.547
887	TCONS_00182972	lnc-MFAP3-2:1	5:152869174-153193429	460	207	184	27.6423	79.5358	124.257	1.51015	2.16433	0.643657
891	TCONS_00033703	lnc-RCOR2-4:1	11:63742078-63933578	461	557	1448	27.5293	21.8945	1.43485	-0.341113	-4.26786	-3.9316
892	TCONS_00205491	lnc-TYW1-1:1	7:66452663-66704501	462	637	965	27.5034	17.7748	6.89961	-0.643579	-1.99817	-1.36524
893	TCONS_00182325	lnc-PPIP5K2-1:6	5:101917071-102366809	463	201	361	27.4855	82.8408	46.585	1.57868	0.757003	-0.830476
896	TCONS_00000480	lnc-MINOS1-2:5	1:19923470-19984945	464	579	1049	27.3976	20.9008	5.48871	-0.411029	-2.32629	-1.92902
897	TCONS_00228370	lnc-C9orf57-4:1	9:74966340-74980163	465	1019	1287	27.368	7.66459	2.66937	-1.84965	-3.36349	-1.52171
898	TCONS_00058531	lnc-KIAA1704-4:1	13:45513383-45657260	466	210	182	27.3557	79.0007	130.099	1.51501	2.24744	0.719673
903	TCONS_00130017	lnc-REG3A-4:1	2:79312155-79315145	467	1096	862	27.0905	6.36246	8.8021	-2.11414	-1.62429	0.468263
905	TCONS_00072336	lnc-B2M-1:4	15:45021185-45060027	468	906	694	27.0319	9.58358	15.9078	-1.5106	-0.768161	0.731098
907	TCONS_00196019	lnc-GABBR1-1:1	6:29603836-29604120	469	627	1224	27.0303	18.1618	3.3072	-0.59198	-3.02921	-2.45722
910	TCONS_00159694	lnc-CAMK1-1:2	3:9791627-9896822	470	574	875	26.9277	21.1452	8.50115	-0.363104	-1.66697	-1.3146
916	TCONS_00254350	lnc-CCDC160-3:1	X:133300711-133300962	471	226	239	26.7646	71.5334	85.3247	1.39804	1.66808	0.254346
917	TCONS_00031153	lnc-TTC17-1:6	11:43577985-43902276	472	1094	1586	26.7458	6.3989	0	-2.08429	#NAME?	#NAME?
918	TCONS_00006739	lnc-RFWD2-3:1	1:175850680-175902755	473	236	570	26.7389	68.778	22.3589	1.34863	-0.256855	-1.6211
919	TCONS_00144142	lnc-PROKR2-1:1	20:5273033-5273477	474	550	300	26.7229	22.0969	63.5887	-0.288268	1.24479	1.52493
920	TCONS_00002556	lnc-RP11-54H19.8.1-1:4	1:156163722-156182587	475	623	1063	26.7002	18.452	5.30223	-0.549174	-2.34089	-1.7991
923	TCONS_00004629	lnc-PTAFR-3:1	1:28296854-28415207	476	208	163	26.4913	79.1328	152.08	1.56458	2.51875	0.942485
925	TCONS_00063698	lnc-C14orf178-1:2	14:78174413-78236085	477	1050	451	26.4498	7.07528	33.6429	-1.92288	0.350834	2.24944
929	TCONS_00172632	lnc-PCDH10-18:1	4:135865429-135865678	478	189	147	26.3396	89.0227	164.541	1.73606	2.63751	0.8862
937	TCONS_00003313	lnc-C4BPB-4:1	1:207217193-207254369	479	1173	734	26.0711	5.45826	13.7036	-2.26144	-0.922092	1.32804
941	TCONS_00206803	lnc-ACTR3B-2:1	7:152454737-152455036	480	342	226	25.9679	44.3215	93.5769	0.760762	1.84292	1.07815
942	TCONS_00160699	lnc-CD47-5:2	3:107879658-107941417	481	1073	746	25.8691	6.77011	13.3289	-1.94383	-0.962673	0.977304
943	TCONS_00196365	lnc-YIPF3-3:1	6:43474706-43543812	482	614	1492	25.8585	18.8629	1.06912	-0.465962	-4.602	-4.14106
944	TCONS_00064162	lnc-ASPG-4:1	14:104394798-104519004	483	196	263	25.8308	84.0519	74.4865	1.69106	1.52567	-0.174301
947	TCONS_00031218	lnc-MAPK8IP1-1:1	11:45868668-45904798	484	1488	516	25.7669	1.76717	26.5013	-3.87487	0.0421243	3.90655
949	TCONS_00031970	lnc-DNAJB13-2:1	11:73723762-74035785	485	764	974	25.6638	13.4394	6.69211	-0.950018	-1.9417	-1.00593
952	TCONS_00126334	lnc-HK2-5:3	2:75185618-75197255	486	1135	942	25.5295	5.96217	7.25533	-2.10673	-1.82332	0.283204
958	TCONS_00031536	lnc-NAA40-2:1	11:63606399-63678491	487	1465	954	25.4308	2.06774	7.05553	-3.63948	-1.85561	1.7707
960	TCONS_00073763	lnc-FAM82A2-5:1	15:40780239-40857256	488	584	858	25.344	20.6135	8.87296	-0.313207	-1.5209	-1.2161
961	TCONS_00113272	lnc-HOMER3-1:1	19:19068768-19069067	489	315	210	25.2761	48.3125	106.508	0.917777	2.07191	1.14049
962	TCONS_00082551	lnc-WDR24-1:3	16:730223-734529	490	485	1112	25.26	27.2003	4.62305	0.0934789	-2.448	-2.55671
964	TCONS_00003418	lnc-NENF-3:1	1:212606228-212619721	491	1413	1100	25.055	2.73017	4.74145	-3.19902	-2.41121	0.796338
965	TCONS_00157559	lnc-LIMD1-4:1	3:45596885-45786916	492	352	272	25.0353	42.5231	71.6256	0.755336	1.51462	0.752227
968	TCONS_00063416	lnc-SYNE2-4:1	14:64063756-64108579	493	1136	749	24.947	5.95971	13.2581	-2.07145	-0.916298	1.15356
969	TCONS_00255081	lnc-ARHGEF9-1:5	X:62563105-62780970	494	929	978	24.9088	9.19882	6.56912	-1.44707	-1.92725	-0.485748
970	TCONS_00160223	lnc-QRICH1-2:4	3:49133364-49142562	495	1376	848	24.9071	3.16285	9.20481	-3.00547	-1.44481	1.54116
971	TCONS_00093593	lnc-CACNG5-3:1	17:64298753-64806861	496	230	212	24.8355	70.6106	103.048	1.49971	2.04687	0.545366
972	TCONS_00228839	lnc-SUSD1-5:1	9:114980714-115095947	497	273	242	24.7759	59.0147	84.5858	1.24146	1.76723	0.519341
974	TCONS_00149557	lnc-HSF2BP-3:1	21:45192392-45196326	498	998	613	24.6907	8.03624	19.5026	-1.63034	-0.346063	1.27907
977	TCONS_00032926	lnc-NAP1L4-1:3	11:2965660-3013607	499	505	1066	24.6145	25.0703	5.26638	0.0109067	-2.23265	-2.25109
980	TCONS_00227240	lnc-DAB2IP-2:1	9:124137518-124262306	500	227	189	24.4703	71.4564	118.5	1.53579	2.27383	0.729745
981	TCONS_00181924	lnc-FCHO2-4:2	5:72090230-72212560	501	801	1325	24.4608	12.3023	2.37555	-1.00446	-3.37391	-2.37259
982	TCONS_00023160	lnc-SCD-1:9	10:102106880-102154988	502	1064	1261	24.4366	6.89242	2.93521	-1.84073	-3.06265	-1.23155
985	TCONS_00205635	lnc-RHBDD2-1:2	7:75471919-75518244	503	888	944	24.3301	9.99341	7.22826	-1.29727	-1.7446	-0.467328
986	TCONS_00094595	lnc-CCDC144NL-8:1	17:20717932-20947073	504	850	1091	24.3112	10.9964	4.82744	-1.16204	-2.33319	-1.18769
987	TCONS_00182104	lnc-XRCC4-5:1	5:82767283-82878122	505	199	267	24.3041	82.9932	74.2917	1.75269	1.61346	-0.159793
991	TCONS_00094099	lnc-RILP-2:1	17:1472560-1588176	506	1228	532	24.1334	4.71762	25.3069	-2.3522	0.0632122	2.4234
993	TCONS_00182113	lnc-RASA1-13:1	5:85913720-85916779	507	411	1119	24.0444	32.8545	4.54986	0.448727	-2.39592	-2.8522
994	TCONS_00058925	lnc-NDFIP2-21:1	13:79335309-79335786	508	725	1336	24.0341	14.7314	2.25588	-0.719903	-3.41918	-2.70713
996	TCONS_00217673	lnc-COLEC10-1:6	8:120177272-120259088	509	926	1060	24.0036	9.27035	5.31715	-1.384	-2.16912	-0.801972
998	TCONS_00160600	lnc-CPOX-1:1	3:98216447-98312567	510	894	955	23.9797	9.84605	7.04231	-1.29678	-1.77241	-0.483496
999	TCONS_00149225	lnc-ATP5J-2:1	21:27252860-27589700	511	774	414	23.9765	13.2093	38.3037	-0.864592	0.668387	1.53593
1002	TCONS_00229284	lnc-FUT7-2:1	9:139933921-139940655	512	235	462	23.932	68.9317	33.0295	1.50847	0.465196	-1.06141
1007	TCONS_00126711	lnc-AC005035.1-3:1	2:102313311-102511150	513	1485	531	23.8171	1.80954	25.6134	-3.71928	0.102174	3.82321
1008	TCONS_00219661	lnc-EIF2C2-3:1	8:141667998-142012315	514	427	961	23.8009	31.5813	6.92652	0.388265	-1.77793	-2.18887
1009	TCONS_00128247	lnc-C2orf62-2:1	2:219135114-219232822	515	1001	393	23.7946	8.0025	41.3691	-1.59188	0.795667	2.37003
1012	TCONS_00111549	lnc-RPSAP58-6:1	19:23708432-23870022	516	561	1108	23.7747	21.6634	4.65369	-0.145411	-2.35129	-2.21881
1013	TCONS_00073310	lnc-MCTP2-7:4	15:95398591-95400293	517	902	1023	23.7565	9.72565	5.9023	-1.3004	-2.00881	-0.720519
1020	TCONS_00126360	lnc-REG3G-9:1	2:77970821-78793155	518	911	1122	23.6394	9.43166	4.49735	-1.34736	-2.39976	-1.06844
1021	TCONS_00063643	lnc-FLVCR2.1-1:1	14:76041230-76550928	519	1112	966	23.5752	6.23145	6.86635	-1.91447	-1.77204	0.139975
1022	TCONS_00002993	lnc-C1orf21-4:1	1:184304791-184305081	520	332	240	23.5481	45.6971	84.6619	0.948052	1.84458	0.889611
1025	TCONS_00206839	lnc-HTR5A-3:1	7:154973590-154973894	521	300	270	23.3496	50.5271	72.8921	1.09486	1.63897	0.528704
1026	TCONS_00185355	lnc-NKX2-5-7:1	5:172741715-172756506	522	1291	801	23.3414	4.10531	11.5032	-2.52558	-1.0192	1.48648
1027	TCONS_00000177	lnc-RP1-286D6.2.1-1:1	1:3696783-3713068	523	288	198	23.3193	54.0827	112	1.20355	2.26108	1.05027
1031	TCONS_00219239	lnc-FBXO43-6:2	8:101170133-101348446	524	924	1355	23.2493	9.28946	2.10688	-1.33421	-3.46986	-2.14049
1032	TCONS_00143562	lnc-SYS1-DBNDD2-1:3	20:43990576-44039250	525	869	1511	23.2492	10.463	0.819971	-1.16089	-4.8366	-3.67358
1034	TCONS_00063512	lnc-KIAA0247-1:1	14:70193616-70238722	526	863	1156	23.1259	10.6128	4.10684	-1.14163	-2.49299	-1.3697
1035	TCONS_00073935	lnc-GABPB1-2:1	15:50534143-50558223	527	307	258	23.1155	49.5441	76.7791	1.08513	1.72792	0.632001
1040	TCONS_00096035	lnc-CSNK1D-2:10	17:80186272-80231618	528	852	1012	22.9836	10.9241	6.01049	-1.08587	-1.94003	-0.861961
1041	TCONS_00111894	lnc-MED29-1:1	19:39777411-39881835	529	251	205	22.9821	64.2765	109.3	1.47194	2.24636	0.765931
1043	TCONS_00065515	lnc-ANKRD9-4:1	14:103049226-103049514	530	250	260	22.9541	64.4029	75.9459	1.47458	1.72317	0.237846
1044	TCONS_00112250	lnc-FLT3LG-1:3	19:49949554-49995577	531	1589	250	22.9248	0.00521676	80.3575	#NAME?	1.81009	13.911
1046	TCONS_00217792	lnc-MYC-10:1	8:129232749-129233049	532	343	277	22.9156	44.1982	69.0834	0.928024	1.58812	0.644352
1047	TCONS_00059123	lnc-CLYBL-3:1	13:100153670-100216260	533	509	1179	22.8853	24.67	3.7727	0.0939234	-2.61003	-2.70909
1048	TCONS_00153028	lnc-AL031590.1-1:1	22:39708886-39716394	534	532	1098	22.8725	23.6204	4.75765	0.0325961	-2.26917	-2.31172
1053	TCONS_00031146	lnc-API5-8:1	11:43333504-43516483	535	938	1219	22.6956	9.0911	3.3953	-1.33061	-2.73831	-1.42092
1055	TCONS_00045565	lnc-AC021066.1-4:2	12:52626303-52702947	536	594	314	22.6582	20.1947	60.0368	-0.178088	1.39869	1.57187
1056	TCONS_00182602	lnc-LEAP2-4:1	5:132211070-132299326	537	832	433	22.6243	11.5283	36.0873	-0.985101	0.669205	1.64631
1057	TCONS_00047721	lnc-KRT78-1:2	12:53290970-53346686	538	744	1020	22.6191	14.0032	5.90818	-0.702076	-1.94262	-1.24497
1059	TCONS_00255402	lnc-RP1-241P17.4.1-7:1	X:115108800-115109100	539	272	133	22.6016	59.6398	185.126	1.38232	3.03145	1.63416
1060	TCONS_00072446	lnc-MAPK6-14:1	15:52121824-52392720	540	880	1326	22.5085	10.1501	2.35132	-1.16578	-3.26715	-2.10995
1062	TCONS_00072307	lnc-SERF2-3:1	15:44019115-44095241	541	298	869	22.4761	51.0123	8.61503	1.16326	-1.38174	-2.56592
1072	TCONS_00184014	lnc-ANKRD55-4:1	5:55230922-55290821	542	1144	651	22.2495	5.8664	18.4087	-1.92926	-0.270351	1.64984
1075	TCONS_00219369	lnc-NUDCD1-2:3	8:110586206-110704020	543	681	1525	22.1675	16.1892	0.623844	-0.45761	-5.16011	-4.6977
1076	TCONS_00111017	lnc-STXBP2-1:1	19:7694622-7712760	544	629	952	22.1609	18.1245	7.11141	-0.311572	-1.63403	-1.34973
1078	TCONS_00045122	lnc-GOLT1B-1:1	12:21654714-21671342	545	1047	939	22.037	7.14636	7.31805	-1.63065	-1.59614	0.0342497
1079	TCONS_00174879	lnc-PDLIM3-2:1	4:186506597-186877806	546	229	553	22.0282	70.8767	23.6689	1.67259	0.097211	-1.58232
1080	TCONS_00196493	lnc-COL21A1-3:1	6:56322784-56819426	547	668	1155	22.0234	16.6852	4.10896	-0.417631	-2.4221	-2.02172
1081	TCONS_00073095	lnc-AGBL1-10:1	15:85923801-86300336	548	1161	505	22.0126	5.60034	27.1028	-1.97959	0.294013	2.27486
1082	TCONS_00003307	lnc-DYRK3-3:1	1:206858288-206907628	549	1419	1142	21.9959	2.66056	4.28703	-3.06476	-2.35931	0.688252
1088	TCONS_00064860	lnc-TIMM9-2:16	14:58030639-58764857	550	278	767	21.8868	57.0861	12.6024	1.37311	-0.79519	-2.17944
1089	TCONS_00206644	lnc-C7orf33-6:1	7:145813452-148118090	551	274	218	21.8868	58.6721	100.107	1.41376	2.19213	0.770799
1090	TCONS_00063429	lnc-PPP1R36-1:1	14:65170510-65346601	552	525	919	21.8739	23.8951	7.60581	0.1049	-1.53275	-1.65154
1091	TCONS_00030752	lnc-WEE1-2:1	11:9685623-9774538	553	400	252	21.853	33.9766	78.6156	0.618649	1.84435	1.21028
1093	TCONS_00045564	lnc-AC021066.1-4:1	12:52626303-52702947	554	1294	607	21.8348	4.05204	19.8539	-2.44313	-0.142982	2.2927
1097	TCONS_00260637	lnc-USP9Y-9:1	Y:14394176-14394465	555	280	302	21.7726	56.5706	62.5837	1.36436	1.52091	0.145733
1098	TCONS_00143703	lnc-SLC9A8-2:1	20:48338485-48338782	556	152	92	21.7639	123.839	273.169	2.49757	3.64495	1.14133
1101	TCONS_00160483	lnc-FRMD4B-3:1	3:69788585-70017488	557	284	273	21.7072	55.498	71.4206	1.34091	1.71395	0.363903
1105	TCONS_00092354	lnc-TRPV2-1:59	17:16342300-16395467	558	754	1135	21.6873	13.6281	4.37708	-0.680702	-2.31453	-1.63854
1106	TCONS_00048413	lnc-MTERFD3-6:1	12:107385141-107517092	559	1297	988	21.5918	4.02281	6.38671	-2.44456	-1.75188	0.666871
1107	TCONS_00160215	lnc-DALRD3-4:1	3:49061757-49067139	560	930	1564	21.5917	9.19	0.00683684	-1.24197	-11.9418	-10.3925
1108	TCONS_00046963	lnc-CACNA2D4-3:1	12:1634110-1756409	561	772	1245	21.5897	13.2392	3.10602	-0.707608	-2.80303	-2.09168
1110	TCONS_00184813	lnc-HINT1-1:3	5:130494719-130541120	562	804	1333	21.5679	12.1882	2.28601	-0.837694	-3.24819	-2.41458
1112	TCONS_00032737	lnc-APLP2-2:2	11:129936835-130014706	563	1263	1535	21.5497	4.31509	0.497768	-2.39651	-5.64596	-3.11585
1114	TCONS_00227039	lnc-SLC44A1-3:1	9:107854175-107881755	564	325	241	21.5191	47.2077	84.6323	1.11519	1.97336	0.842185
1116	TCONS_00151907	lnc-EMID1-3:2	22:29655840-29696515	565	1131	998	21.505	5.99034	6.23929	-1.86039	-1.78855	0.0587459
1122	TCONS_00033185	lnc-PIK3C2A-1:1	11:17095935-17229530	566	726	1334	21.2212	14.7266	2.27255	-0.540233	-3.22896	-2.69604
1125	TCONS_00003663	lnc-GJC2-2:7	1:228327662-228336685	567	786	1067	21.1594	12.6635	5.25909	-0.755466	-2.01313	-1.26779
1126	TCONS_00024950	lnc-PKD2L1-3:1	10:102033712-102046469	568	487	889	21.1584	27.1534	8.23858	0.34518	-1.36401	-1.72067
1131	TCONS_00092247	lnc-DNAH9-3:1	17:11901255-12047147	569	1070	821	21.0865	6.84228	10.7251	-1.62978	-0.976645	0.648441
1134	TCONS_00081576	lnc-CTD-2144E22.5.1-19:1	16:33961051-33964174	570	294	113	21.0207	51.3892	228.01	1.2689	3.43563	2.14956
1135	TCONS_00106292	lnc-TYMS-5:1	18:894435-912173	571	423	1565	21.0203	31.7998	0.00576457	0.58437	-12.299	-12.4295
1138	TCONS_00208005	lnc-ABCB4-1:13	7:86953597-86974883	572	1036	1153	20.9624	7.35723	4.11642	-1.54755	-2.38273	-0.837772
1140	TCONS_00022103	lnc-BMI1-3:4	10:22604902-22620413	573	730	1130	20.9341	14.5437	4.43055	-0.553739	-2.24602	-1.71483
1141	TCONS_00218176	lnc-PPP1R3B-10:3	8:8640863-8751155	574	947	1026	20.9269	8.97592	5.8761	-1.23945	-1.83945	-0.611201
1146	TCONS_00093467	lnc-RPS6KB1-3:2	17:57697218-57919616	575	1216	500	20.8938	4.81986	28.4175	-2.13283	0.441526	2.55971
1147	TCONS_00181883	lnc-SERF1A-2:3	5:70015685-70150219	576	1218	1382	20.8918	4.80918	1.92488	-2.13452	-3.45537	-1.32102
1148	TCONS_00044888	lnc-DPPA3-1:1	12:7759429-7759927	577	1104	710	20.8907	6.2734	15.1453	-1.74566	-0.468771	1.27155
1150	TCONS_00219256	lnc-SNX31-2:1	8:101698043-101744205	578	794	980	20.8748	12.5429	6.56322	-0.745412	-1.67131	-0.934401
1153	TCONS_00111931	lnc-PLD3-1:2	19:40825442-40896094	579	1402	882	20.7838	2.79259	8.35868	-2.89276	-1.32423	1.58167
1155	TCONS_00181597	lnc-MRPS30-10:1	5:44716291-44716587	580	498	297	20.718	26.0974	64.1962	0.321544	1.62886	1.29858
1158	TCONS_00064176	lnc-C14orf180-1:1	14:104941014-105072888	581	881	1493	20.6857	10.148	1.0538	-1.04492	-4.30083	-3.26752
1159	TCONS_00218483	lnc-DUSP26-9:2	8:33462373-33896526	582	1114	800	20.6486	6.21686	11.5255	-1.74622	-0.847487	0.890566
1162	TCONS_00031512	lnc-POLR2G-1:1	11:62529010-62534185	583	1244	824	20.5735	4.52791	10.595	-2.21403	-0.956103	1.22646
1163	TCONS_00182815	lnc-RNF14-5:1	5:141488069-141534005	584	1103	924	20.5611	6.27902	7.49638	-1.72206	-1.46232	0.255654
1166	TCONS_00002451	lnc-RPS27-1:3	1:153963234-153964632	585	1009	1358	20.5221	7.81238	2.08516	-1.40905	-3.32301	-1.90561
1167	TCONS_00152627	lnc-RTDR1-3:1	22:23521890-23660864	586	254	214	20.4918	63.0569	102.159	1.60874	2.31628	0.696089
1171	TCONS_00113654	lnc-C19orf46-2:1	19:36438016-36450094	587	922	1262	20.4012	9.30686	2.93351	-1.14372	-2.80381	-1.66567
1175	TCONS_00063514	lnc-KIAA0247-1:3	14:70193616-70238722	588	1362	949	20.3725	3.43276	7.18298	-2.5806	-1.50698	1.06521
1176	TCONS_00093014	lnc-NAGLU-5:1	17:40610861-40674884	589	719	1139	20.3624	14.9455	4.30352	-0.465209	-2.24289	-1.79612
1178	TCONS_00153003	lnc-DMC1-2:1	22:38864066-38903665	590	261	281	20.304	60.9182	68.3195	1.57314	1.74966	0.165426
1181	TCONS_00171787	lnc-GUF1-7:1	4:43900473-43901368	591	727	1031	20.2152	14.7199	5.7728	-0.475874	-1.80882	-1.35042
1183	TCONS_00130863	lnc-MCM6-1:3	2:136664246-136779888	592	1191	773	20.1953	5.30645	12.3941	-1.93996	-0.706378	1.22383
1184	TCONS_00184422	lnc-AC008394.1-4:1	5:86263137-86708836	593	460	265	20.1725	28.7507	74.4135	0.49801	1.88102	1.37196
1185	TCONS_00161296	lnc-VEPH1-2:3	3:156864296-156878549	594	1495	930	20.162	1.71456	7.43097	-3.55498	-1.44451	2.11571
1186	TCONS_00204474	lnc-GET4-1:1	7:855527-936073	595	966	436	20.1456	8.71452	35.3754	-1.22863	0.807683	2.02125
1189	TCONS_00110904	lnc-CELF5-1:1	19:3185560-3209573	596	799	971	20.0235	12.344	6.7405	-0.712358	-1.57198	-0.87288
1190	TCONS_00072643	lnc-SLC24A1-4:1	15:65822755-65870687	597	422	1193	20.0193	31.8169	3.6364	0.649075	-2.46765	-3.12921
1193	TCONS_00193567	lnc-HLA-A-7:1	6:29855070-29858857	598	1102	632	19.985	6.28364	18.7896	-1.68727	-0.0903866	1.58026
1203	TCONS_00006307	lnc-RAB13-1:2	1:153931574-153950164	599	1240	1223	19.8081	4.56127	3.30918	-2.13579	-2.58544	-0.462961
1208	TCONS_00206603	lnc-TMEM139-2:1	7:142985307-143004789	600	328	287	19.7609	46.7396	66.4761	1.22967	1.74739	0.508188
1212	TCONS_00148754	lnc-TTC3-6:1	21:38737778-38889753	601	709	1044	19.6259	15.2892	5.52024	-0.383423	-1.83818	-1.46971
1215	TCONS_00065359	lnc-GSC-1:1	14:95251572-95292869	602	741	1168	19.5588	14.0447	3.92963	-0.491305	-2.31619	-1.83756
1216	TCONS_00227511	lnc-RPL7A-1:1	9:136218609-136228045	603	674	1353	19.5442	16.4786	2.11428	-0.259775	-3.21722	-2.96236
1217	TCONS_00092824	lnc-AP2B1-2:2	17:33895138-33901811	604	971	1034	19.5032	8.60636	5.72589	-1.1929	-1.77438	-0.587901
1218	TCONS_00107592	lnc-C18orf32-2:5	18:46521049-46987717	605	1199	1577	19.5017	5.19188	0.000164874	-1.91429	-17.4616	-14.9426
1219	TCONS_00047874	lnc-PRIM1-1:3	12:57106210-57181574	606	1260	1436	19.4986	4.35356	1.50397	-2.16529	-3.69536	-1.53342
1220	TCONS_00107454	lnc-NOL4-1:2	18:31431063-31804916	607	407	872	19.4923	33.2224	8.55611	0.753964	-1.19105	-1.95713
1222	TCONS_00048479	lnc-ANAPC7-1:1	12:110798254-110798551	608	501	323	19.4614	25.4705	55.7092	0.373992	1.51181	1.12909
1223	TCONS_00207263	lnc-NPVF-11:1	7:25594359-25790614	609	177	86	19.4521	101.57	287.984	2.3613	3.88234	1.50352
1227	TCONS_00112731	lnc-SBNO2-1:3	19:1065921-1095598	610	1029	1220	19.2697	7.52629	3.36266	-1.37122	-2.52052	-1.16234
1228	TCONS_00184411	lnc-HAPLN1-3:1	5:83236372-83786583	611	421	817	19.2599	31.8171	10.7613	0.710773	-0.844977	-1.56395
1233	TCONS_00047942	lnc-C12orf61-6:1	12:62102039-62811211	612	878	1061	19.1776	10.2266	5.31526	-0.918154	-1.85152	-0.944108
1234	TCONS_00063430	lnc-PPP1R36-2:1	14:65170510-65346601	613	1369	645	19.1661	3.25193	18.5446	-2.57627	-0.0529945	2.51163
1236	TCONS_00031675	lnc-BANF1-1:1	11:65729159-65747299	614	635	1019	19.1448	17.8271	5.91428	-0.121661	-1.698	-1.5918
1237	TCONS_00114092	lnc-RRAS-3:4	19:50162825-50177173	615	678	1263	19.1442	16.2656	2.93292	-0.246036	-2.71236	-2.47141
1244	TCONS_00006950	lnc-TNNT2-3:1	1:201328135-201372894	616	1395	701	19.0596	2.94312	15.6909	-2.69518	-0.286447	2.41451
1245	TCONS_00226185	lnc-CHMP5-2:1	9:33218362-33511164	617	1113	1302	19.0364	6.22243	2.59227	-1.63076	-2.88211	-1.26326
1246	TCONS_00094092	lnc-SCARF1-2:1	17:1472560-1588176	618	413	317	19.0358	32.6966	59.275	0.773333	1.63529	0.858282
1250	TCONS_00157458	lnc-EIF1B-1:1	3:39850404-40353915	619	393	257	18.9662	34.7574	76.9561	0.858679	2.01692	1.14672
1252	TCONS_00081963	lnc-CBFB-3:1	16:67053421-67053718	620	113	33	18.9398	192.58	740.692	3.33118	5.28571	1.94342
1253	TCONS_00111932	lnc-PLD3-1:3	19:40825442-40896094	621	1108	796	18.9221	6.2536	11.6709	-1.60745	-0.69583	0.900153
1256	TCONS_00128980	lnc-MBOAT2-6:1	2:9221523-9221856	622	797	1172	18.8639	12.4002	3.88807	-0.61605	-2.28436	-1.67323
1259	TCONS_00193851	lnc-TBC1D22B-1:1	6:37321747-37362514	623	476	296	18.846	27.7306	64.4833	0.546008	1.77153	1.21745
1260	TCONS_00194882	lnc-KIAA1244-2:1	6:138141786-138204449	624	1272	318	18.812	4.22599	58.8889	-2.15778	1.64822	3.80063
1262	TCONS_00129289	lnc-MEMO1-1:3	2:32070220-32264881	625	1360	795	18.7309	3.5137	11.7435	-2.42595	-0.67985	1.74081
1263	TCONS_00173584	lnc-CCKAR-8:1	4:25749054-25931435	626	953	394	18.7143	8.91258	40.9059	-1.08808	1.12385	2.19839
1267	TCONS_00112515	lnc-NAT14-1:1	19:55996370-55998935	627	1180	1393	18.6746	5.41086	1.79474	-1.79916	-3.38759	-1.59208
1272	TCONS_00047119	lnc-RBP5-5:1	12:7187512-7281538	628	1487	465	18.5818	1.78664	32.7829	-3.40079	0.817126	4.19762
1273	TCONS_00111162	lnc-SWSAP1-3:4	19:11531271-11561783	629	1302	894	18.5695	3.93162	8.14372	-2.26423	-1.19788	1.05056
1275	TCONS_00219591	lnc-NDRG1-1:4	8:134249413-134314265	630	1390	812	18.5586	3.0073	11.1083	-2.63	-0.746349	1.8851
1276	TCONS_00095994	lnc-ARHGDIA-1:1	17:79825596-79829282	631	1086	319	18.4849	6.51334	57.6021	-1.52402	1.63346	3.14465
1278	TCONS_00205562	lnc-WBSCR22-3:1	7:73093482-73134002	632	949	1522	18.4651	8.96107	0.667703	-1.0531	-4.79534	-3.74639
1279	TCONS_00083754	lnc-AC025287.1-3:2	16:76262282-76296263	633	752	1021	18.4644	13.7373	5.90545	-0.444512	-1.64825	-1.21798
1281	TCONS_00031676	lnc-CST6-1:1	11:65764015-65772094	634	1326	630	18.4353	3.76113	18.8529	-2.31903	0.0264531	2.32554
1282	TCONS_00208183	lnc-LRCH4-4:1	7:100127986-100128282	635	318	316	18.4295	48.2075	59.6113	1.3734	1.68991	0.306326
1283	TCONS_00093771	lnc-ITGB4-1:2	17:73584138-73704142	636	976	1292	18.4071	8.51467	2.64965	-1.13076	-2.7906	-1.68415
1284	TCONS_00030679	lnc-OR51B6-2:1	11:5274419-5959849	637	749	338	18.4054	13.8515	52.9946	-0.424677	1.52047	1.9358
1288	TCONS_00092346	lnc-TRPV2-1:45	17:16342300-16395467	638	942	1470	18.3244	9.0234	1.21514	-1.02906	-3.92214	-2.89256
1297	TCONS_00030804	lnc-MICALCL-7:2	11:12398731-12552348	639	1338	1590	18.1588	3.63445	0	-2.32012	#NAME?	#NAME?
1298	TCONS_00081134	lnc-MKL2-3:3	16:14165177-14360630	640	1151	581	18.1502	5.75759	21.2454	-1.66272	0.223994	1.88361
1299	TCONS_00005007	lnc-HYI-4:3	1:43855552-43922666	641	1405	672	18.1265	2.78427	17.0653	-2.70267	-0.0854257	2.6157
1301	TCONS_00031556	lnc-FKBP2-2:2	11:64008412-64011606	642	873	1143	18.1086	10.3399	4.27461	-0.821509	-2.07904	-1.27436
1304	TCONS_00171545	lnc-FAM200B-1:5	4:15606006-15739936	643	844	1002	18.0447	11.1933	6.1914	-0.701137	-1.54785	-0.854298
1306	TCONS_00219725	lnc-MAFA-1:1	8:144494918-144513524	644	257	481	18.0439	62.1062	29.8741	1.77326	0.722765	-1.05585
1313	TCONS_00126370	lnc-REG3G-6:1	2:78913796-78929025	645	264	233	17.97	60.3273	89.0449	1.72606	2.30561	0.561722
1314	TCONS_00106927	lnc-PMAIP1-6:1	18:57594626-57653459	646	483	290	17.9682	27.4592	66.0735	0.595902	1.87516	1.26678
1320	TCONS_00004458	lnc-MUL1-3:1	1:20808883-20812713	647	541	914	17.8939	22.8944	7.63245	0.347458	-1.228	-1.58477
1321	TCONS_00255695	lnc-DNASE1L1-4:1	X:153576891-153603006	648	1174	523	17.8932	5.4571	25.9613	-1.71561	0.530034	2.25015
1325	TCONS_00130106	lnc-IMMT-2:1	2:86247338-86333278	649	565	947	17.7834	21.5095	7.20242	0.252699	-1.29998	-1.57842
1326	TCONS_00059866	lnc-AL136218.1-4:1	13:50106081-50159719	650	1253	874	17.7084	4.44164	8.51524	-2.00791	-1.0607	0.938954
1328	TCONS_00045716	lnc-RP11-603J24.9.1-2:1	12:56473640-56507691	651	620	1376	17.6798	18.5771	1.95783	0.0537402	-3.17411	-3.2462
1331	TCONS_00093999	lnc-NARF-5:1	17:80477588-80606429	652	1183	1006	17.6347	5.37494	6.07891	-1.72532	-1.54514	0.177564
1333	TCONS_00196866	lnc-DDO-1:1	6:110745889-110797844	653	514	238	17.5905	24.2547	85.372	0.45476	2.27654	1.8155
1334	TCONS_00111762	lnc-KIRREL2-1:1	19:36316865-36370693	654	1591	1141	17.5893	0	4.29071	#NAME?	-2.04412	inf
1340	TCONS_00218356	lnc-PEBP4-2:2	8:22545171-22941132	655	1342	790	17.5274	3.62033	11.8345	-2.28509	-0.567387	1.70881
1341	TCONS_00112875	lnc-DPP9-1:1	19:4639529-4670382	656	1006	1105	17.4996	7.84981	4.68354	-1.17584	-1.89586	-0.745058
1345	TCONS_00171503	lnc-DRD5-23:2	4:11075205-11431389	657	1024	1069	17.4439	7.57656	5.2267	-1.22099	-1.74588	-0.535643
1346	TCONS_00064537	lnc-STRN3-6:1	14:31569317-31677010	658	523	1250	17.4294	23.9467	3.0421	0.44105	-2.5241	-2.97669
1347	TCONS_00205563	lnc-WBSCR22-3:2	7:73093482-73134002	659	1486	915	17.4237	1.78848	7.62519	-3.30254	-1.19299	2.09204
1348	TCONS_00205887	lnc-LMTK2-2:1	7:97653040-97653288	660	377	298	17.4087	37.6899	63.8272	1.09829	1.87092	0.759995
1349	TCONS_00064630	lnc-NKX2-8-2:1	14:37063043-37063352	661	366	230	17.4047	38.9528	90.1659	1.14363	2.37168	1.21085
1353	TCONS_00204803	lnc-DNAH11-1:1	7:21466126-21554440	662	1023	1216	17.3821	7.59004	3.43512	-1.20911	-2.33804	-1.14375
1354	TCONS_00161554	lnc-IGF2BP2-1:3	3:185633693-185655924	663	1352	1011	17.3815	3.55327	6.01345	-2.31153	-1.52717	0.759045
1356	TCONS_00031617	lnc-AP000769.1-2:10	11:65185942-65278498	664	1441	603	17.3484	2.33455	20.013	-2.8994	0.201833	3.09972
1366	TCONS_00021887	lnc-AL137145.2-2:1	10:6186880-6277495	665	1277	521	17.157	4.17744	26.2596	-2.04141	0.614392	2.65215
1368	TCONS_00001019	lnc-DPH2-2:2	1:44435671-44443967	666	1282	993	17.1517	4.13808	6.31357	-2.06386	-1.43972	0.609495
1369	TCONS_00206022	lnc-AP1S1-1:1	7:100770369-100782547	667	1460	888	17.1498	2.1744	8.24544	-3.00843	-1.05425	1.92298
1380	TCONS_00005542	lnc-RP4-604K5.1.1-6:1	1:87328131-87380107	668	765	1256	16.9916	13.3831	2.97291	-0.355731	-2.52168	-2.17047
1381	TCONS_00113860	lnc-CEACAM1-1:1	19:42901279-43156816	669	763	413	16.9892	13.4454	38.6358	-0.352604	1.18223	1.52282
1382	TCONS_00072601	lnc-LACTB-2:2	15:63334830-63364114	670	1219	1237	16.9788	4.80469	3.20713	-1.82864	-2.41024	-0.58316
1384	TCONS_00047929	lnc-CTDSP2-2:3	12:58324361-58330625	671	886	1039	16.9443	10.0455	5.54575	-0.768182	-1.6172	-0.857091
1385	TCONS_00083030	lnc-COG7-3:2	16:23474862-23533316	672	502	1445	16.942	25.3737	1.45599	0.572845	-3.53475	-4.12326
1393	TCONS_00172654	lnc-CCRN4L-14:1	4:139936942-140098372	673	1311	488	16.8566	3.86033	29.2224	-2.12632	0.791839	2.92028
1394	TCONS_00159116	lnc-NAALADL2-6:1	3:173114073-174004434	674	958	471	16.8539	8.88019	31.991	-0.932416	0.921974	1.849
1399	TCONS_00033825	lnc-RBM4B-3:1	11:66452718-66496697	675	1468	779	16.8216	2.01033	12.2248	-3.08067	-0.466244	2.60431
1403	TCONS_00153064	lnc-TOB2-1:2	22:41855720-41864729	676	1012	1077	16.7774	7.77992	5.08128	-1.10959	-1.71746	-0.614562
1404	TCONS_00074679	lnc-SEC11A-1:1	15:85212767-85259947	677	1150	1187	16.7651	5.79258	3.67571	-1.54678	-2.19611	-0.656183
1406	TCONS_00000144	lnc-PRKCZ-2:2	1:2160133-2241558	678	1530	592	16.7344	1.27243	20.6999	-3.71615	0.312595	4.02396
1408	TCONS_00059584	lnc-KATNAL1-6:1	13:31032883-31191734	679	518	1013	16.7286	24.1053	5.99062	0.515876	-1.48261	-2.00857
1409	TCONS_00113964	lnc-DMWD-2:1	19:46268042-46296060	680	1320	1111	16.7278	3.79064	4.62693	-2.15848	-1.86289	0.287616
1410	TCONS_00181783	lnc-SREK1-6:2	5:65222302-65378377	681	1111	654	16.7275	6.23201	18.2762	-1.43078	0.128047	1.55219
1416	TCONS_00107158	lnc-YES1-6:1	18:1254389-1408345	682	364	331	16.6413	39.2435	53.7056	1.21621	1.68641	0.452618
1419	TCONS_00046852	lnc-GPR133-4:3	12:131356423-131362223	683	860	1487	16.5871	10.6582	1.11584	-0.707799	-4.36326	-3.25576
1420	TCONS_00184815	lnc-HINT1-1:1	5:130494719-130541120	684	164	679	16.582	111.473	16.695	2.74536	0.0155618	-2.7392
1421	TCONS_00185011	lnc-DND1-2:1	5:140044260-140086248	685	884	1194	16.5819	10.088	3.63221	-0.734115	-2.19455	-1.47372
1423	TCONS_00173563	lnc-CCDC149-1:1	4:24427775-24586173	686	988	1509	16.55	8.25719	0.855459	-1.02205	-4.28161	-3.27088
1428	TCONS_00063157	lnc-FANCM-8:3	14:45759143-45759589	687	867	1045	16.4924	10.5017	5.51612	-0.666462	-1.58144	-0.928902
1431	TCONS_00083571	lnc-TPPP3-2:1	16:67263289-67360666	688	367	285	16.4443	38.9493	66.8409	1.2277	2.0194	0.779134
1434	TCONS_00094187	lnc-PFN1-1:1	17:4840424-4848517	689	480	1486	16.4099	27.5057	1.12153	0.724973	-3.87693	-4.61619
1435	TCONS_00161287	lnc-VEPH1-2:4	3:156864296-156878549	690	1343	1163	16.3921	3.61966	4.02605	-2.19349	-2.02618	0.153511
1437	TCONS_00022685	lnc-HK1-1:1	10:70975088-71029637	691	534	229	16.3728	23.4469	90.3504	0.504464	2.46138	1.94613
1441	TCONS_00219441	lnc-RP11-539E17.5.1-2:1	8:124191199-124222314	692	369	356	16.3337	38.7838	47.9681	1.23557	1.55241	0.306623
1445	TCONS_00063856	lnc-C14orf109-2:1	14:93604410-93604810	693	1002	1273	16.2927	7.95352	2.79105	-1.04952	-2.55246	-1.51079
1449	TCONS_00253454	lnc-ZFX-2:1	X:24072832-24096088	694	341	726	16.236	44.4849	13.9563	1.4374	-0.223921	-1.6724
1453	TCONS_00074146	lnc-HERC1-1:16	15:63796709-63894627	695	1424	597	16.2148	2.62173	20.4499	-2.64502	0.333807	2.9635
1455	TCONS_00094311	lnc-VAMP2-2:1	17:8043789-8068086	696	1412	1145	16.2116	2.73393	4.24851	-2.59431	-1.93601	0.635978
1458	TCONS_00025161	lnc-EIF3A-5:1	10:120692185-120692807	697	1558	975	16.1994	0.68324	6.67571	-4.57779	-1.28421	3.28846
1460	TCONS_00254167	lnc-COL4A5-3:1	X:108297345-108297836	698	417	261	16.1325	32.379	75.4474	0.982987	2.22252	1.22041
1461	TCONS_00106904	lnc-MALT1-6:1	18:56470252-56470561	699	266	177	16.1302	59.963	133.718	1.88215	3.04867	1.15705
1462	TCONS_00044848	lnc-LRRC23-1:3	12:6976282-7032861	700	1245	1017	16.12	4.51929	5.94627	-1.85129	-1.44507	0.395889
1463	TCONS_00143378	lnc-ASIP-3:4	20:32570857-32700138	701	1422	589	16.1186	2.62939	20.7428	-2.64368	0.358143	2.97981
1466	TCONS_00226029	lnc-CNTLN-4:1	9:17048916-17112813	702	381	294	16.1001	37.0404	64.743	1.194	2.00533	0.805625
1469	TCONS_00161512	lnc-LAMP3-2:1	3:182733005-182833863	703	389	932	16.0492	35.2794	7.42281	1.12667	-1.11499	-2.24879
1470	TCONS_00217014	lnc-C8orf22-7:1	8:49826418-49826939	704	932	1248	16.0471	9.16951	3.07371	-0.822744	-2.38412	-1.57686
1475	TCONS_00063365	lnc-DAAM1-8:1	14:59886338-60043549	705	1122	1247	16.0093	6.13278	3.09838	-1.38418	-2.36353	-0.985027
1477	TCONS_00003314	lnc-C4BPB-4:2	1:207217193-207254369	706	426	1380	15.9821	31.6333	1.93415	0.97621	-3.04102	-4.03167
1478	TCONS_00093341	lnc-ABCC3-3:1	17:48796904-48833574	707	440	923	15.9591	30.2733	7.5406	0.911824	-1.0901	-2.0053
1479	TCONS_00072158	lnc-C15orf54-4:2	15:39873279-39891667	708	1014	487	15.9467	7.76418	29.3622	-1.05665	0.882866	1.91906
1481	TCONS_00131576	lnc-GPR1-1:1	2:207040039-207130967	709	859	1104	15.9148	10.6605	4.69062	-0.590632	-1.7662	-1.18442
1482	TCONS_00206137	lnc-C7orf53-4:1	7:112063022-112131117	710	1167	840	15.9135	5.55456	9.61062	-1.54617	-0.721765	0.790957
1483	TCONS_00157645	lnc-P4HTM-3:1	3:48955220-49060928	711	755	1118	15.8997	13.5917	4.57326	-0.239888	-1.79192	-1.57143
1486	TCONS_00143463	lnc-FAM83D-1:1	20:37434347-37551667	712	388	363	15.849	35.3205	46.1077	1.1434	1.53888	0.384504
1487	TCONS_00196222	lnc-DAXX-2:1	6:33378175-33386094	713	1041	1114	15.8476	7.2324	4.60702	-1.14664	-1.78636	-0.650639
1488	TCONS_00195788	lnc-GFOD1-3:1	6:13615558-13711796	714	951	1225	15.8468	8.93645	3.30195	-0.839911	-2.26909	-1.43638
1491	TCONS_00045568	lnc-AC021066.1-4:5	12:52626303-52702947	715	1229	1184	15.8343	4.70261	3.70252	-1.77278	-2.10391	-0.344953
1494	TCONS_00227997	lnc-FANCG-3:1	9:35056060-35073246	716	1045	1439	15.7838	7.1704	1.49176	-1.15124	-3.40924	-2.26504
1495	TCONS_00196814	lnc-RTN4IP1-4:1	6:106632350-106773666	717	473	362	15.7681	28.1128	46.2296	0.824732	1.55017	0.717591
1497	TCONS_00184182	lnc-NAIP-5:3	5:69140556-69775042	718	470	890	15.7504	28.2308	8.22366	0.82449	-0.940567	-1.77942
1498	TCONS_00204746	lnc-BZW2-2:1	7:16793159-16824161	719	990	1570	15.7477	8.25202	0.000711263	-0.949417	-14.9016	-13.5021
1499	TCONS_00046234	lnc-NEDD1-4:10	12:97825430-97958813	720	777	1132	15.7334	13.0136	4.42122	-0.284173	-1.82873	-1.5575
1503	TCONS_00208438	lnc-IQUB-2:6	7:123176504-123198309	721	900	1299	15.7226	9.76633	2.61161	-0.692382	-2.59707	-1.90288
1504	TCONS_00196444	lnc-PKHD1-2:1	6:51274878-51275335	722	934	1537	15.71	9.14199	0.405343	-0.793318	-5.28225	-4.49529
1508	TCONS_00000604	lnc-RHD-3:1	1:25568727-25756683	723	936	1088	15.6983	9.0988	4.86642	-0.800332	-1.68828	-0.902816
1509	TCONS_00111247	lnc-TECR-1:4	19:14625581-14676792	724	905	1322	15.694	9.60124	2.41191	-0.727695	-2.70515	-1.99305
1510	TCONS_00072226	lnc-VPS18-4:1	15:41128005-41150405	725	1382	1024	15.6777	3.09603	5.89452	-2.34891	-1.4169	0.928953
1513	TCONS_00152933	lnc-FOXRED2-1:1	22:36906896-36925483	726	1232	935	15.664	4.6661	7.3663	-1.77035	-1.09723	0.658723
1521	TCONS_00184196	lnc-GTF2H2-7:6	5:70398724-70585611	727	847	1265	15.5804	11.1298	2.93072	-0.502757	-2.41762	-1.92509
1525	TCONS_00024670	lnc-KCNMA1-6:1	10:77360997-78333853	728	303	236	15.5663	50.1564	88.8168	1.67324	2.50778	0.824397
1526	TCONS_00083141	lnc-RP11-347C12.3.1-1:1	16:30204254-30220392	729	1379	1167	15.5531	3.14198	3.97046	-2.3245	-1.97387	0.337633
1529	TCONS_00152093	lnc-POLR2F-2:3	22:38339527-38439988	730	1314	745	15.5211	3.84828	13.4253	-2.02288	-0.203487	1.80267
1531	TCONS_00125523	lnc-MAPRE3-1:1	2:27255777-27264563	731	1058	1283	15.4946	6.99122	2.70666	-1.17149	-2.52303	-1.36903
1533	TCONS_00112620	lnc-ZNF551-1:2	19:58193336-58269527	732	697	1346	15.4791	15.7192	2.18603	0.00532615	-2.82979	-2.84615
1534	TCONS_00196115	lnc-HLA-C-5:1	6:31236525-31325414	733	533	359	15.4648	23.4655	47.1044	0.58945	1.60487	1.00532
1537	TCONS_00126634	lnc-ANKRD36-3:1	2:97766320-97766609	734	449	301	15.4503	29.4042	63.1857	0.918146	2.02971	1.10358
1541	TCONS_00173034	lnc-ODZ3-2:1	4:182443812-182444154	735	733	1089	15.4154	14.3509	4.86466	-0.116938	-1.66341	-1.56073
1542	TCONS_00002689	lnc-FCRLB-1:1	1:161705597-161705889	736	419	326	15.4134	32.1568	54.9091	1.05212	1.83109	0.771922
1545	TCONS_00005181	lnc-TXNDC12-1:2	1:52485802-52556388	737	1450	929	15.3955	2.24928	7.43868	-2.77634	-1.04773	1.72558
1546	TCONS_00106693	lnc-MOCOS-3:11	18:33709406-33757909	738	1319	675	15.3885	3.79421	16.9209	-2.02525	0.12952	2.15693
1547	TCONS_00195706	lnc-SSR1-2:1	6:6938422-6940786	739	490	320	15.3875	27.0666	57.4363	0.800669	1.89634	1.08545
1551	TCONS_00001815	lnc-CDC14A-2:1	1:100731762-100758325	740	1339	1207	15.3436	3.6244	3.51401	-2.09329	-2.13215	-0.0446239
1552	TCONS_00126215	lnc-ATP6V1B1-1:1	2:71163011-71306935	741	277	158	15.3316	57.3683	158.313	1.89131	3.364	1.46445
1553	TCONS_00060095	lnc-FBXL3-1:4	13:77470070-77901720	742	1246	1528	15.3267	4.51482	0.581822	-1.78147	-4.72518	-2.95602
1554	TCONS_00185508	lnc-C5orf60-3:6	5:179041178-179061785	743	1222	1587	15.3266	4.78876	0	-1.70457	#NAME?	#NAME?
1557	TCONS_00083636	lnc-NQO1-1:1	16:69760915-69788871	744	1444	814	15.2922	2.3198	10.8696	-2.76227	-0.497325	2.22823
1560	TCONS_00002258	lnc-NBPF16-4:3	1:147572533-149154987	745	1375	916	15.2584	3.18202	7.62421	-2.27554	-1.00288	1.26064
1562	TCONS_00144514	lnc-PXMP4-5:1	20:32316736-32398903	746	913	1349	15.2377	9.40945	2.15469	-0.707868	-2.81631	-2.12663
1563	TCONS_00171577	lnc-LAP3-1:1	4:17616253-17783135	747	365	834	15.2358	39.2346	9.78417	1.34841	-0.634048	-2.0036
1564	TCONS_00112732	lnc-SBNO2-1:2	19:1065921-1095598	748	963	1364	15.2021	8.7797	2.04945	-0.803872	-2.89973	-2.09894
1566	TCONS_00184168	lnc-TAF9-5:1	5:68773298-69006341	749	345	243	15.1858	43.6978	84.2381	1.51073	2.47079	0.946913
1569	TCONS_00228795	lnc-AL162389.1-3:1	9:110570349-110574195	750	383	304	15.159	36.4567	62.0732	1.25176	2.02994	0.767788
1571	TCONS_00227351	lnc-SLC25A25-1:1	9:130823511-130882122	751	1492	1101	15.1485	1.74611	4.73355	-3.13441	-1.68094	1.43878
1572	TCONS_00112831	lnc-AES-1:2	19:3052907-3063105	752	916	1198	15.1367	9.39792	3.58668	-0.705356	-2.0832	-1.38969
1576	TCONS_00172114	lnc-FRAS1-1:1	4:78783673-78873944	753	602	1136	15.111	19.6547	4.3689	0.359193	-1.78558	-2.16953
1577	TCONS_00194139	lnc-PTP4A1-1:2	6:64231665-64293492	754	1195	787	15.1087	5.24158	11.9698	-1.5337	-0.337914	1.19132
1578	TCONS_00184484	lnc-LYSMD3-2:1	5:90664540-90752287	755	1087	1554	15.1017	6.51183	0.160653	-1.22962	-6.54898	-5.34104
1582	TCONS_00208195	lnc-ACHE-3:1	7:100503918-100504197	756	568	315	15.0315	21.2887	60.0345	0.487537	1.9968	1.4957
1584	TCONS_00004279	lnc-CTNNBIP1-2:1	1:9982172-10045559	757	655	1268	15.016	17.1174	2.91568	0.171887	-2.37046	-2.55356
1585	TCONS_00228358	lnc-FAM108B1-2:1	9:74298281-74431606	758	1037	1249	14.9911	7.29914	3.06691	-1.05586	-2.29654	-1.25094
1586	TCONS_00007063	lnc-IL10-1:1	1:206858288-206907628	759	871	1075	14.9666	10.3675	5.10769	-0.543427	-1.55921	-1.02132
1591	TCONS_00130066	lnc-RETSAT-1:3	2:85621870-85645555	760	1276	979	14.9027	4.20493	6.56394	-1.84756	-1.17714	0.64248
1594	TCONS_00080957	lnc-MMP25-1:1	16:3096681-3137101	761	1268	1588	14.8886	4.26957	0	-1.83118	#NAME?	#NAME?
1597	TCONS_00093079	lnc-NAGS-1:2	17:42148097-42153712	762	1171	1572	14.8373	5.51378	0.000464312	-1.43738	-15.4542	-13.5357
1599	TCONS_00094279	lnc-SOX15-2:1	17:7465191-7536700	763	893	1195	14.8218	9.86187	3.62552	-0.608744	-2.02983	-1.44367
1600	TCONS_00143420	lnc-TGIF2-1:3	20:34894257-35274619	764	1365	736	14.8207	3.39587	13.6656	-2.13851	-0.124195	2.0087
1604	TCONS_00195945	lnc-HIST1H2BJ-10:6	6:26839262-26924333	765	491	1369	14.7638	26.9318	2.02741	0.844736	-2.87245	-3.7316
1605	TCONS_00002983	lnc-RGL1-3:1	1:183430010-183567381	766	1321	785	14.7608	3.78914	12.0593	-1.98326	-0.290084	1.6702
1607	TCONS_00093859	lnc-BIRC5-1:3	17:76183397-76203782	767	1453	738	14.7512	2.22672	13.6472	-2.73329	-0.116914	2.61561
1610	TCONS_00031728	lnc-RCE1-1:5	11:66510362-66614017	768	588	1125	14.7184	20.4562	4.4666	0.465455	-1.72908	-2.19529
1612	TCONS_00024528	lnc-ATOH7-4:1	10:69681664-69835105	769	1439	612	14.7132	2.34373	19.5987	-2.66717	0.408808	3.06388
1613	TCONS_00196223	lnc-CUTA-1:1	6:33387846-33422091	770	1504	884	14.69	1.5729	8.334	-3.24539	-0.823592	2.40558
1615	TCONS_00113815	lnc-B9D2-1:1	19:41768400-41930910	771	1205	1174	14.6778	5.05567	3.83478	-1.55575	-1.93063	-0.39876
1619	TCONS_00045008	lnc-CREBL2-2:1	12:12764760-12798042	772	524	945	14.6389	23.9029	7.22555	0.692889	-1.01291	-1.72601
1620	TCONS_00128193	lnc-SMARCAL1-2:9	2:217250010-217443933	773	910	1083	14.6252	9.46951	4.94159	-0.642714	-1.56805	-0.938315
1621	TCONS_00161112	lnc-RBP1-3:1	3:139108640-139396859	774	336	370	14.6234	45.0336	44.4109	1.60412	1.59934	-0.0200875
1626	TCONS_00184697	lnc-CDO1-1:4	5:115140429-115249778	775	1197	1120	14.588	5.21145	4.53754	-1.50003	-1.68904	-0.199772
1629	TCONS_00082416	lnc-TRAPPC2L-2:1	16:88880141-88933068	776	330	203	14.5684	46.428	110.255	1.64959	2.91406	1.24778
1630	TCONS_00171786	lnc-GUF1-8:1	4:43865290-43865563	777	373	280	14.5678	38.477	68.3282	1.38702	2.22891	0.828485
1635	TCONS_00064580	lnc-BAZ1A-2:1	14:35209541-35210039	778	899	1084	14.5377	9.77609	4.91976	-0.586492	-1.56786	-0.990668
1636	TCONS_00194441	lnc-PRDM13-2:2	6:99845926-100033082	779	1347	1592	14.5203	3.58354	0	-2.04673	#NAME?	#NAME?
1638	TCONS_00031580	lnc-SAC3D1-3:2	11:64781584-64808044	780	558	989	14.4971	21.8529	6.38355	0.581579	-1.18258	-1.77539
1641	TCONS_00074034	lnc-ZNF280D-4:1	15:57617669-57618645	781	1358	892	14.4805	3.51623	8.21148	-2.04753	-0.820882	1.22361
1642	TCONS_00111895	lnc-SAMD4B-1:1	19:39777411-39881835	782	1243	1303	14.4781	4.53191	2.59206	-1.68076	-2.48758	-0.806018
1645	TCONS_00152158	lnc-SGSM3-4:1	22:40742506-41032706	783	898	1233	14.4457	9.78163	3.22874	-0.580564	-2.16384	-1.5991
1649	TCONS_00143018	lnc-PANK2-3:1	20:4101626-4168394	784	1389	482	14.4182	3.01023	29.8479	-2.28834	1.05242	3.30968
1651	TCONS_00004473	lnc-EIF4G3-3:1	1:21543739-21671997	785	1221	896	14.4072	4.79173	8.03723	-1.61228	-0.843999	0.746153
1653	TCONS_00148869	lnc-ABCG1-3:1	21:43731776-43735761	786	216	571	14.3973	77.5329	22.2058	2.40747	0.618395	-1.80387
1655	TCONS_00044681	lnc-ERC1-3:4	12:861758-1020618	787	1482	1032	14.3746	1.85114	5.76662	-2.95762	-1.31978	1.63931
1656	TCONS_00173234	lnc-ATP5I-2:2	4:666224-683230	788	781	1203	14.366	12.9166	3.54186	-0.168024	-2.02411	-1.86665
1661	TCONS_00255696	lnc-DNASE1L1-3:1	X:153576891-153603006	789	1479	1062	14.3368	1.87726	5.30819	-2.93056	-1.42749	1.4996
1662	TCONS_00095995	lnc-P4HB-1:1	17:79825596-79829282	790	1057	503	14.3302	6.99819	27.8255	-1.04793	0.955738	1.99136
1663	TCONS_00060246	lnc-RNF113B-4:1	13:98794815-99102027	791	503	364	14.3295	25.343	46.0435	0.806272	1.68047	0.861413
1666	TCONS_00228993	lnc-NR5A1-2:1	9:127115744-127177723	792	1574	1176	14.2994	0.479324	3.80764	-4.84664	-1.90318	2.98982
1667	TCONS_00045478	lnc-GPD1-1:1	12:50478754-50494495	793	1551	1116	14.2916	0.791244	4.59692	-4.17646	-1.64234	2.53847
1669	TCONS_00112095	lnc-PPM1N-2:3	19:46009836-46030241	794	1408	568	14.236	2.76299	22.5138	-2.37165	0.65911	3.0265
1670	TCONS_00025310	lnc-EBF3-13:1	10:131265447-131566271	795	543	328	14.2272	22.7412	54.2239	0.654752	1.92518	1.25362
1671	TCONS_00160359	lnc-ACTR8-2:1	3:53918436-53926015	796	512	1211	14.2258	24.5035	3.48078	0.763609	-2.02524	-2.8155
1673	TCONS_00181456	lnc-NPR3-3:2	5:32531738-32604185	797	1119	635	14.2132	6.15774	18.7252	-1.22481	0.391897	1.60451
1676	TCONS_00059610	lnc-RP11-298P3.4.1-2:6	13:32974860-33112970	798	590	969	14.1778	20.3146	6.77368	0.500544	-1.07435	-1.58451
1677	TCONS_00023656	lnc-PRAP1-2:1	10:135092133-135166187	799	811	1171	14.1762	11.9945	3.89303	-0.262787	-1.86329	-1.62341
1681	TCONS_00113154	lnc-PTGER1-1:1	19:14519609-14530195	800	917	1548	14.0982	9.34037	0.28259	-0.605498	-5.64855	-5.0467
1684	TCONS_00144285	lnc-DZANK1-6:1	20:18239199-18239495	801	355	247	14.0852	41.7252	82.4131	1.55017	2.54632	0.981956
1689	TCONS_00129444	lnc-LRPPRC-4:2	2:44502598-44589001	802	1331	1221	14.0416	3.70896	3.33079	-1.93685	-2.08081	-0.155151
1690	TCONS_00047260	lnc-DUSP16-1:1	12:12626617-12715317	803	1332	926	14.0209	3.68954	7.47561	-1.93643	-0.909398	1.01875
1693	TCONS_00003531	lnc-BROX-2:2	1:222791427-222841354	804	857	1345	14.0176	10.6805	2.18977	-0.415734	-2.68424	-2.28612
1694	TCONS_00253914	lnc-PABPC1L2B-3:1	X:72442959-72443394	805	980	1102	14.0091	8.42547	4.72721	-0.749802	-1.56916	-0.833768
1696	TCONS_00172203	lnc-PKD2-2:4	4:88896818-88904562	806	1545	56	13.9879	0.971588	438.162	-3.85311	4.96684	8.8169
1698	TCONS_00059062	lnc-DNAJC3-3:1	13:96743092-97485671	807	327	357	13.9617	46.9862	47.6215	1.73551	1.76748	0.019376
1699	TCONS_00110918	lnc-C19orf71-1:1	19:3506270-3579086	808	1404	1106	13.9576	2.78487	4.68212	-2.33655	-1.5763	0.749553
1701	TCONS_00219205	lnc-RPL30-3:4	8:98881067-99059896	809	1051	1190	13.949	7.06318	3.64992	-0.99539	-1.94054	-0.952452
1702	TCONS_00171232	lnc-ZNF141-1:1	4:331602-378653	810	921	1419	13.9465	9.31977	1.61656	-0.597632	-3.11619	-2.52737
1704	TCONS_00000300	lnc-PGD-2:2	1:10489937-10512210	811	995	1327	13.9345	8.11205	2.33972	-0.79294	-2.56981	-1.79373
1705	TCONS_00031666	lnc-SNX32-1:3	11:65590492-65641063	812	843	1318	13.9278	11.2909	2.46136	-0.321723	-2.50889	-2.19764
1708	TCONS_00208520	lnc-TMEM209-1:1	7:129906666-129929638	813	1061	1538	13.8881	6.93695	0.39859	-1.01764	-5.13096	-4.12132
1709	TCONS_00072480	lnc-TEX9-2:1	15:56293600-56757335	814	1247	823	13.8789	4.51327	10.6096	-1.63488	-0.389888	1.23312
1711	TCONS_00227564	lnc-MRPS2-2:1	9:138317614-138569779	815	703	1440	13.8403	15.5879	1.49127	0.157849	-3.21881	-3.38581
1713	TCONS_00031582	lnc-SAC3D1-1:1	11:64808372-64826021	816	1107	1314	13.8251	6.25832	2.49417	-1.15273	-2.46486	-1.32722
1714	TCONS_00152656	lnc-C22orf43-1:46	22:23950638-24059610	817	1373	1085	13.8044	3.21535	4.9085	-2.11759	-1.49621	0.610303
1716	TCONS_00023341	lnc-SHOC2-2:1	10:112776577-112782745	818	1101	474	13.7896	6.3051	31.388	-1.14334	1.18315	2.31562
1719	TCONS_00217525	lnc-GRHL2-15:1	8:102133457-102157655	819	450	312	13.7651	29.3995	60.0447	1.07633	2.12188	1.03024
1721	TCONS_00207535	lnc-NACAD-1:1	7:45139698-45151646	820	1160	1427	13.7044	5.62646	1.55384	-1.29294	-3.14983	-1.85639
1722	TCONS_00218002	lnc-SCXA-1:3	8:145515279-145538801	821	1474	846	13.6985	1.93871	9.33962	-2.82035	-0.561142	2.26827
1725	TCONS_00031518	lnc-TMEM179B-3:1	11:62623517-62656355	822	1524	995	13.6849	1.31725	6.30859	-3.3825	-1.1226	2.25979
1726	TCONS_00095549	lnc-TEX2-2:1	17:62399863-62401205	823	807	1499	13.664	12.12	0.998957	-0.193935	-3.76802	-3.60083
1727	TCONS_00173717	lnc-OCIAD2-2:1	4:48887035-48908954	824	771	1096	13.6585	13.2463	4.77874	-0.0558123	-1.5093	-1.47088
1728	TCONS_00095339	lnc-COL1A1-5:1	17:48260649-48278993	825	94	142	13.6566	235.691	172.236	4.09257	3.65674	-0.452511
1731	TCONS_00228031	lnc-OR2S2-1:1	9:35971340-35972315	826	768	405	13.6333	13.2951	39.9677	-0.0521598	1.54654	1.58794
1738	TCONS_00229050	lnc-DPM2-1:1	9:130696781-130742792	827	1226	953	13.5778	4.74151	7.06932	-1.52764	-0.947162	0.576223
1748	TCONS_00195428	lnc-GMDS-1:1	6:2245981-2488536	828	970	475	13.5018	8.61972	31.2595	-0.66585	1.20529	1.85858
1750	TCONS_00149045	lnc-TPTE-3:3	21:9826393-9827720	829	453	206	13.4915	29.2819	108.827	1.09725	3.00735	1.89395
1751	TCONS_00143854	lnc-TH1L-3:10	20:57392058-57486247	830	350	450	13.4827	42.92	33.7137	1.65627	1.32201	-0.348315
1752	TCONS_00093080	lnc-NAGS-1:3	17:42148097-42153712	831	1074	1140	13.4788	6.73668	4.30315	-1.01942	-1.64297	-0.646646
1755	TCONS_00045755	lnc-NXPH4-4:2	12:57216768-57607134	832	313	468	13.4365	48.5787	32.1037	1.83586	1.24786	-0.597584
1756	TCONS_00148610	lnc-C21orf63-4:1	21:33765441-33766266	833	895	1269	13.4347	9.83956	2.87179	-0.468111	-2.23003	-1.77664
1757	TCONS_00184915	lnc-TRPC7-4:1	5:135527155-135528851	834	1068	1205	13.4287	6.86775	3.53176	-0.982221	-1.92912	-0.959452
1758	TCONS_00219401	lnc-EXT1-4:4	8:118406987-118531546	835	882	495	13.4171	10.1096	28.6222	-0.432879	1.0877	1.50141
1760	TCONS_00000725	lnc-PTPRU-7:1	1:29213602-29450447	836	1361	576	13.3918	3.45554	21.6348	-1.95448	0.694365	2.64637
1761	TCONS_00158009	lnc-FRG2C-14:1	3:75955845-77699115	837	259	494	13.382	61.4268	28.956	2.17616	1.11362	-1.08501
1766	TCONS_00206694	lnc-ZNF862-2:2	7:149564782-149918381	838	720	1531	13.3686	14.9098	0.56116	0.156605	-4.59805	-4.7317
1769	TCONS_00112926	lnc-SLC25A23-1:1	19:6436089-6482568	839	1249	1029	13.3566	4.49397	5.81097	-1.58126	-1.2057	0.370789
1771	TCONS_00113898	lnc-ZNF428-1:1	19:44100543-44143991	840	783	1430	13.3404	12.8758	1.53817	-0.070864	-3.11135	-3.06537
1776	TCONS_00158865	lnc-MBNL1-3:2	3:151961616-152280307	841	1138	1222	13.3194	5.95431	3.31867	-1.16996	-2.00322	-0.843329
1777	TCONS_00024025	lnc-PRTFDC1-1:1	10:24872537-25012597	842	1366	1052	13.3158	3.32558	5.45593	-2.02707	-1.28797	0.714218
1778	TCONS_00113533	lnc-CEP89-3:1	19:33321414-33360672	843	438	256	13.3099	30.4141	77.0815	1.17455	2.53442	1.34165
1785	TCONS_00092894	lnc-LASP1-3:1	17:37011566-37011923	844	944	1585	13.2601	9.00897	0	-0.576558	#NAME?	#NAME?
1788	TCONS_00082932	lnc-RP11-1212A22.4.1-3:1	16:18511181-18573533	845	1115	1330	13.239	6.20409	2.32599	-1.101	-2.51649	-1.41537
1790	TCONS_00033334	lnc-IMMP1L-7:2	11:31531296-32127301	846	527	1201	13.2342	23.8096	3.57376	0.834274	-1.89367	-2.73603
1792	TCONS_00003665	lnc-GJC2-2:9	1:228327662-228336685	847	1292	1497	13.2332	4.06296	1.00754	-1.71332	-3.72111	-2.0117
1796	TCONS_00219229	lnc-COX6C-2:1	8:100025493-100906290	848	447	336	13.2153	29.4527	53.1808	1.14285	2.00666	0.852507
1800	TCONS_00031267	lnc-AC104942.1-1:2	11:47487495-47606114	849	1059	1489	13.2058	6.97673	1.10068	-0.940763	-3.59341	-2.66415
1801	TCONS_00004363	lnc-FBXO42-1:1	1:16567655-16569720	850	1020	1534	13.1969	7.6328	0.504661	-0.809587	-4.71745	-3.91883
1806	TCONS_00111412	lnc-UPF1-3:1	19:19010322-19057640	851	1279	1215	13.163	4.16354	3.43628	-1.6619	-1.94344	-0.276964
1807	TCONS_00064131	lnc-MARK3-1:2	14:103799880-103811362	852	839	1428	13.16	11.4016	1.5528	-0.214683	-3.09187	-2.8763
1808	TCONS_00046238	lnc-NEDD1-4:14	12:97825430-97958813	853	648	1071	13.1428	17.2353	5.18191	0.381892	-1.34583	-1.73381
1809	TCONS_00127162	lnc-IMP4-1:7	2:131113579-131132982	854	853	1431	13.1282	10.8229	1.53702	-0.295203	-3.09195	-2.81588
1811	TCONS_00033058	lnc-TRIM66-7:6	11:8703957-8932498	855	1223	1556	13.1134	4.77791	0.0746289	-1.47787	-7.50775	-6.0005
1812	TCONS_00002544	lnc-LMNA-1:5	1:156052363-156109880	856	778	1129	13.1115	13.0059	4.44977	-0.0312036	-1.56772	-1.54736
1816	TCONS_00197274	lnc-RAET1E-4:1	6:150139933-150244257	857	1021	1490	13.0755	7.60045	1.08003	-0.807604	-3.60647	-2.81502
1818	TCONS_00022104	lnc-BMI1-3:5	10:22604902-22620413	858	879	1571	13.0552	10.1824	0.00069936	-0.37339	-14.7469	-13.8297
1820	TCONS_00152885	lnc-LARGE-8:1	22:32908538-33454358	859	1046	522	13.0418	7.15987	25.9798	-0.881957	0.993397	1.85939
1821	TCONS_00131215	lnc-OLA1-4:1	2:174771186-174830430	860	983	1450	13.0416	8.37064	1.42195	-0.653577	-3.20302	-2.55746
1823	TCONS_00228345	lnc-PTAR1-3:1	9:72435708-72521148	861	396	307	13.0195	34.4119	61.8715	1.38762	2.24234	0.846368
1824	TCONS_00208338	lnc-IMMP2L-8:1	7:109599283-109600270	862	1140	557	13.0171	5.93182	23.302	-1.14884	0.836383	1.97391
1827	TCONS_00006886	lnc-UCHL5-4:1	1:192844815-192845115	863	1128	664	13.0007	6.03426	17.7162	-1.1331	0.443132	1.55382
1831	TCONS_00255028	lnc-HSD17B10-5:1	X:53559056-53713673	864	1241	850	12.9194	4.54602	9.17883	-1.51191	-0.489597	1.01371
1834	TCONS_00184181	lnc-NAIP-5:5	5:69140556-69775042	865	699	1065	12.8871	15.6793	5.27694	0.267825	-1.29416	-1.57108
1838	TCONS_00157592	lnc-PTPN23-7:1	3:47057918-47388306	866	1133	1278	12.8556	5.96618	2.75845	-1.12359	-2.227	-1.11295
1839	TCONS_00151748	lnc-MMP11-1:1	22:24129149-24181315	867	1322	992	12.8491	3.78695	6.32872	-1.78471	-1.02176	0.740877
1844	TCONS_00107635	lnc-STARD6-2:1	18:51850727-52009183	868	1048	498	12.8178	7.11863	28.502	-0.85549	1.14489	2.00139
1845	TCONS_00127870	lnc-GULP1-2:1	2:189839045-189877472	869	398	867	12.8155	34.2266	8.64521	1.39793	-0.56634	-1.98514
1850	TCONS_00227779	lnc-PTPRD-8:2	9:7796489-7888380	870	1564	1165	12.7837	0.565496	3.99179	-4.55355	-1.67622	2.81945
1853	TCONS_00144772	lnc-ZMYND8-9:1	20:46125682-46566783	871	552	347	12.7703	22.0738	50.5365	0.775084	1.9774	1.19499
1856	TCONS_00032300	lnc-RAB39A-1:1	11:107879458-108018503	872	1022	1164	12.7633	7.59507	4.01849	-0.758432	-1.67073	-0.918411
1862	TCONS_00044986	lnc-PRH2-4:1	12:10977558-11343026	873	1063	1182	12.7141	6.89538	3.73659	-0.896412	-1.77079	-0.883907
1867	TCONS_00030494	lnc-ATHL1-1:7	11:278364-288987	874	1295	1589	12.6494	4.03134	0	-1.67145	#NAME?	#NAME?
1870	TCONS_00033103	lnc-ZBED5-3:3	11:10804832-10830657	875	1567	416	12.6367	0.560882	38.0757	-4.48921	1.58598	6.08503
1871	TCONS_00045791	lnc-RP11-571M6.6.1-1:1	12:58117543-58154190	876	1255	1177	12.6361	4.37943	3.80671	-1.5428	-1.73184	-0.202198
1875	TCONS_00081848	lnc-COQ9-3:1	16:57438678-57521239	877	1034	1390	12.606	7.41388	1.79744	-0.780375	-2.80427	-2.04428
1881	TCONS_00219279	lnc-RRM2B-7:3	8:102698770-103137135	878	1293	1018	12.5564	4.05768	5.92696	-1.6428	-1.07879	0.546637
1887	TCONS_00219005	lnc-ZNF704-2:1	8:81525778-81526061	879	467	355	12.5229	28.3719	48.2295	1.16545	1.94266	0.765451
1903	TCONS_00092666	lnc-TP53I13-1:4	17:27887564-28513493	880	607	340	12.4134	19.2791	51.9158	0.623602	2.06048	1.42914
1904	TCONS_00207422	lnc-HERPUD2-2:5	7:35791465-35944917	881	1038	1149	12.3902	7.27002	4.15155	-0.784685	-1.5844	-0.80831
1905	TCONS_00006553	lnc-F11R-1:1	1:161009040-161015767	882	564	1147	12.3841	21.5311	4.21122	0.781467	-1.56135	-2.35411
1909	TCONS_00106293	lnc-TYMS-5:2	18:894435-912173	883	875	1218	12.3583	10.2772	3.39813	-0.28271	-1.87138	-1.59663
1911	TCONS_00047847	lnc-RP11-977G19.10.1-1:3	12:56665482-56727837	884	554	1070	12.347	22.0349	5.20228	0.822623	-1.2465	-2.08258
1915	TCONS_00183950	lnc-PAIP1-3:2	5:43571509-43707507	885	892	1343	12.3128	9.86307	2.19991	-0.33871	-2.48296	-2.16459
1919	TCONS_00131511	lnc-CLK1-3:5	2:201717731-201729467	886	657	1093	12.2799	17.0499	4.79416	0.461341	-1.3537	-1.83042
1920	TCONS_00094689	lnc-KIAA0100-3:3	17:26975373-27029697	887	810	1307	12.2716	12.0053	2.5558	-0.0454287	-2.26375	-2.23183
1922	TCONS_00195178	lnc-QKI-9:1	6:164261592-164261882	888	513	352	12.2464	24.2618	49.378	0.978048	2.00983	1.02518
1924	TCONS_00254019	lnc-DIAPH2-14:1	X:94754602-94755035	889	745	208	12.2266	13.9932	108.47	0.180289	3.14554	2.9545
1925	TCONS_00161438	lnc-TBL1XR1-17:1	3:174156362-175523428	890	1032	1286	12.2235	7.41776	2.6854	-0.722267	-2.18993	-1.46585
1927	TCONS_00193268	lnc-SIRT5-2:1	6:13547935-13548245	891	598	438	12.2107	19.9073	35.2304	0.691303	1.52423	0.823522
1932	TCONS_00113070	lnc-TMED1-2:1	19:10982188-11039357	892	530	1109	12.1617	23.6884	4.63844	0.94195	-1.39767	-2.35247
1934	TCONS_00219011	lnc-PAG1-6:1	8:81540685-81787016	893	390	200	12.1397	35.2557	111.037	1.52907	3.19004	1.65511
1936	TCONS_00006262	lnc-TDRKH-1:1	1:151728016-151766878	894	914	1213	12.0929	9.40324	3.46047	-0.375883	-1.80617	-1.44219
1940	TCONS_00207193	lnc-TMEM196-3:1	7:19938141-20261324	895	1192	1501	12.0839	5.29102	0.97498	-1.2	-3.63742	-2.4401
1941	TCONS_00157748	lnc-DNAH1-2:1	3:52444672-52457657	896	1242	1235	12.0822	4.53318	3.22009	-1.43086	-1.91477	-0.493422
1943	TCONS_00004631	lnc-EYA3-2:1	1:28421581-28422933	897	1124	1551	12.0762	6.08054	0.228443	-1.00965	-5.73517	-4.73429
1945	TCONS_00216919	lnc-GINS4-2:2	8:41347914-41368499	898	868	1191	12.0611	10.4788	3.64677	-0.213415	-1.71984	-1.52278
1946	TCONS_00183428	lnc-ZDHHC11B-2:1	5:710470-919472	899	394	1579	12.0606	34.7123	0	1.50867	#NAME?	#NAME?
1948	TCONS_00226860	lnc-SUSD3-1:2	9:95858499-95875565	900	1076	1558	12.053	6.73202	0.0543635	-0.854799	-7.85082	-6.95226
1950	TCONS_00065172	lnc-ISM2-2:1	14:77972339-78083116	901	515	375	12.0489	24.1807	43.3281	0.991821	1.84062	0.841448
1952	TCONS_00157232	lnc-KAT2B-7:1	3:19988570-20053822	902	803	1429	12.043	12.1965	1.55218	0.00160409	-2.96454	-2.9741
1955	TCONS_00228314	lnc-FOXD4L4-2:2	9:70181519-70497240	903	996	1446	12.0375	8.10144	1.4462	-0.583581	-3.06265	-2.48591
1956	TCONS_00034580	lnc-C1QTNF5-6:1	11:119179240-119192231	904	841	382	12.0341	11.3782	42.5665	-0.107391	1.82647	1.90344
1965	TCONS_00114377	lnc-HSPBP1-1:1	19:55773591-55791751	905	1544	873	11.9724	0.985658	8.5449	-3.61818	-0.490318	3.1159
1967	TCONS_00159261	lnc-AP2M1-2:1	3:183851806-184402546	906	1261	1257	11.9391	4.3522	2.9515	-1.46253	-2.0104	-0.560295
1973	TCONS_00033605	lnc-SLC15A3-5:1	11:60658201-60674060	907	540	1447	11.894	22.9504	1.44377	0.932048	-3.05595	-3.99061
1975	TCONS_00081979	lnc-FBXL8-2:5	16:67188082-67203848	908	1461	725	11.8895	2.10136	13.9743	-2.50275	0.237442	2.73338
1980	TCONS_00112728	lnc-POLR2E-1:1	19:999600-1021117	909	1166	389	11.838	5.56259	42.0409	-1.10024	1.82883	2.91796
1985	TCONS_00182082	lnc-ATG10-4:1	5:81188308-81188540	910	436	199	11.8082	30.5378	111.853	1.35003	3.23834	1.87294
1989	TCONS_00002204	lnc-HFE2-2:2	1:145438468-145442635	911	819	1212	11.7745	11.7358	3.463	-0.0223979	-1.76647	-1.76082
1991	TCONS_00114048	lnc-RPL18-1:6	19:49118583-49140695	912	1348	1464	11.7399	3.5807	1.27447	-1.73318	-3.20371	-1.49035
1994	TCONS_00107180	lnc-MYOM1-7:1	18:3496029-4455335	913	368	386	11.7226	38.8845	42.252	1.71705	1.84727	0.119823
1997	TCONS_00206651	lnc-CUL1-2:1	7:148587305-148587607	914	446	353	11.7117	29.5858	49.1956	1.32755	2.06779	0.733623
1998	TCONS_00080864	lnc-SLC9A3R2-5:1	16:2089815-2185899	915	212	82	11.6902	78.6445	302.448	2.72917	4.6902	1.94327
2003	TCONS_00226042	lnc-ACER2-4:1	9:19507449-19788808	916	1234	1421	11.6579	4.64587	1.59196	-1.34393	-2.86665	-1.54515
2004	TCONS_00204625	lnc-ZDHHC4-1:1	7:6414153-6443608	917	1560	1035	11.6559	0.6326	5.68141	-4.20175	-1.03095	3.16688
2005	TCONS_00185168	lnc-ATOX1-3:2	5:150560612-151105861	918	291	311	11.6452	53.3886	60.1665	2.18595	2.37389	0.172429
2008	TCONS_00093116	lnc-NMT1-1:2	17:43100707-43221548	919	1436	1178	11.6222	2.38052	3.80566	-2.30875	-1.61571	0.676869
2010	TCONS_00206121	lnc-DLD-2:1	7:108110865-108215294	920	975	1512	11.6008	8.52103	0.80287	-0.459908	-3.86192	-3.40779
2013	TCONS_00093019	lnc-NAGLU-2:1	17:40684208-40684423	921	609	291	11.5911	19.0533	64.9775	0.696223	2.48698	1.7699
2020	TCONS_00125258	lnc-KLF11-1:1	2:10170630-10178720	922	812	1281	11.5389	11.9819	2.72666	0.0317068	-2.09001	-2.13565
2023	TCONS_00034299	lnc-MMP10-3:1	11:102617698-102714534	923	1578	234	11.5141	0.377724	88.9801	-4.92907	2.94786	7.88
2024	TCONS_00092848	lnc-PIGW-1:4	17:34842470-34900681	924	1459	1046	11.5052	2.20707	5.51484	-2.3986	-1.06351	1.32119
[truncated: 668 more rows]
